# Supplementary material for: Differential Effect of Active Smoking on Gene Expression in Male and Female Smokers
Source: J Carcinog Mutagen. Author manuscript; Available in PMC 2015 Jan 22. (PMC4303254; doi:10.4172/2157-2518.1000198)
Supplement: SI Table 1 [file NIHMS653150-supplement-SI_Table_1.xlsx]

## Sheet: Sheet1
Distribution of Ages						Details of smoking habit among smokers
	Male Non-Smoker	Male Smoker	Female Smoker	Female Non-Smoker		Male years smoked	Female years smoked	Male pack/day	Female pack/day	Male smoker	Female smoker
	23	20	21	27		5	3	2	1	15	24
	26	28	24	29		10	15	1	1	18	14
	29	31	24	30		12	14	1	1	19	16
	30	39	26	32		20	12	1	1.5	19	20
	38	39	30	33		20	14	1	1.5	19	19
	39	40	32	35		20	15	1.5	1	20	20
	39	41	33	38		20	24	1	1.5	21	14
	41	47	39	42		23	32	1.5	1.5	24	10
	42	50	40	49		30	20	1	1	20	19
	43	52	40	50		20	34	1	1	22	16
	52	59	44	54		30	30	1.5	1.5	29	24
	60	64	50	55		50	25	1	1	10	30
	T tests of significance of differences in ages:					T tests of significance of differences in smoking habit:
		Male smokers vs. non-smokers: p = 0.412				Male years smoked vs. female years smoked: p = 0.673
		Female smokers vs. non-smokers: p = 0.147				male packs per day vs. female packs per day: p = 1
		Male vs. female smokers: p = 0.531				Male vs female age of starting smoking: p = 0.688
		Male vs. female non-smokers: p = 0.236
