# Supplementary material for: Differential Effect of Active Smoking on Gene Expression in Male and Female Smokers
Source: J Carcinog Mutagen. Author manuscript; Available in PMC 2015 Jan 22. (PMC4303254; doi:10.4172/2157-2518.1000198)
Supplement: SI Table 2 [file NIHMS653150-supplement-SI_Table_2.xlsx]

## Sheet: ClassComparison_SmokingAll_50pe
HELP
Description of the problem:
Number of classes: 2
Number of genes used for random variance estimation: 33989
Number of genes that passed filtering criteria: 16548
Type of univariate test used: Two-sample T-test (with random variance model)
Column of the Experiment Descriptors sheet that defines class variable : SmokingAll
Univariate test random variance model parameters: a= 1.56684 , b= 3.79695 , Kolmogorov-Smirnov statistic= 0.04389
Nominal significance level of each univariate test: 0.005
Summary of Results:
Number of genes significant at 0.005 level of the univariate test: 300
In order to view the volcano plot (2 classes) or parallel coordinate plot (more than 2 classes), please switch back to Excel.
Genes which discriminate among classes:
Table 1 - Sorted by p-value of the univariate test.
Class 1: S; Class 2: SN.
The first 300 genes are significant at the nominal 0.005 level of the univariate test
	Parametric p-value	FDR	Geom mean of intensities in class 1	Geom mean of intensities in class 2	Fold-change	Unique id	Description	GB acc	Gene symbol
1	1.2e-06	0.0137	90.56	44.4	2.04	A_23_P6943	Homo sapiens G protein-coupled receptor 15 (GPR15), mRNA [NM_005290]	NM_005290	GPR15
2	1.9e-06	0.0137	15.7	47.97	0.33	A_24_P83899	Homo sapiens glutamate receptor, metabotropic 5 (GRM5), mRNA [NM_000842]	NM_000842	GRM5
3	2.8e-06	0.0137	74.53	211	0.35	A_24_P47988	Homo sapiens elongation factor RNA polymerase II-like 3 (ELL3), mRNA [NM_025165]	NM_025165	ELL3
4	3.3e-06	0.0137	19054.4	32747.6	0.58	A_24_P79403	Homo sapiens platelet factor 4 (chemokine (C-X-C motif) ligand 4) (PF4), mRNA [NM_002619]	NM_002619	PF4
5	7.9e-06	0.0203	492.55	113.04	4.36	A_23_P358709	Homo sapiens aryl-hydrocarbon receptor repressor (AHRR), mRNA [NM_020731]	NM_020731	AHRR
6	9.1e-06	0.0203	16.29	9.25	1.76	A_23_P353524	Homo sapiens involucrin (IVL), mRNA [NM_005547]	NM_005547	IVL
7	1.18e-05	0.0203	28.91	54.63	0.53	A_23_P308632	Homo sapiens chromosome 19 open reading frame 26 (C19orf26), mRNA [NM_152769]	NM_152769	C19orf26
8	1.24e-05	0.0203	435.85	962.13	0.45	A_23_P162314	Homo sapiens desert hedgehog homolog (Drosophila) (DHH), mRNA [NM_021044]	NM_021044	DHH
9	1.25e-05	0.0203	474.34	729.37	0.65	A_23_P19987	Homo sapiens insulin-like growth factor 2 mRNA binding protein 3 (IGF2BP3), mRNA [NM_006547]	NM_006547	IGF2BP3
10	1.27e-05	0.0203	7844.31	14953	0.52	A_23_P121596	Homo sapiens pro-platelet basic protein (chemokine (C-X-C motif) ligand 7) (PPBP), mRNA [NM_002704]	NM_002704	PPBP
11	1.35e-05	0.0203	440.97	961.59	0.46	A_24_P83799	PREDICTED: Homo sapiens similar to ankyrin repeat domain 33 (LOC651746), mRNA [XM_001130634]	ENST00000296657	LOC651746
12	1.58e-05	0.0218	364.26	597.99	0.61	A_23_P90357	Homo sapiens thromboxane A2 receptor (TBXA2R), transcript variant 2, mRNA [NM_001060]	NM_001060	TBXA2R
13	2.31e-05	0.0294	15.87	45.37	0.35	A_24_P229180	Unknown	ENST00000259289	ENST00000259289
14	2.67e-05	0.0308	23.57	11.58	2.04	A_23_P312752	Homo sapiens potassium inwardly-rectifying channel, subfamily J, member 13 (KCNJ13), mRNA [NM_002242]	NM_002242	KCNJ13
15	2.82e-05	0.0308	27.96	17.52	1.6	A_23_P6822	Homo sapiens inter-alpha (globulin) inhibitor H3 (ITIH3), mRNA [NM_002217]	NM_002217	ITIH3
16	3.1e-05	0.0308	17.44	10.57	1.65	A_23_P40856	Homo sapiens leucine-rich repeats and transmembrane domains 1 (LRTM1), mRNA [NM_020678]	NM_020678	LRTM1
17	3.16e-05	0.0308	516.9	947.95	0.55	A_23_P42975	Homo sapiens protein kinase, cAMP-dependent, regulatory, type II, beta (PRKAR2B), mRNA [NM_002736]	NM_002736	PRKAR2B
18	3.84e-05	0.0341	87.58	136.66	0.64	A_24_P173823	Pre-B-cell leukemia transcription factor 1 (Homeobox protein PBX1) (Homeobox protein PRL). [Source:Uniprot/SWISSPROT;Acc:P40424] [ENST00000328681]	ENST00000328681	PBX1
19	3.91e-05	0.0341	20.31	9.58	2.12	A_24_P933688	Homo sapiens partial mRNA for steerin2 protein (STEERIN2 gene), alternative exon 1e. [AJ488206]	AJ488206	NAV2
20	4.4e-05	0.0364	171.81	362.76	0.47	A_23_P431305	Homo sapiens family with sequence similarity 69, member B (FAM69B), mRNA [NM_152421]	NM_152421	FAM69B
21	4.65e-05	0.0366	212.27	57.01	3.72	A_23_P344400	Homo sapiens aryl-hydrocarbon receptor repressor (AHRR), mRNA [NM_020731]	NM_020731	AHRR
22	5.16e-05	0.0388	56.64	90.62	0.63	A_23_P205666	Homo sapiens regulator of G-protein signalling 6 (RGS6), mRNA [NM_004296]	NM_004296	RGS6
23	5.76e-05	0.0414	1941	3017.76	0.64	A_23_P151120	Homo sapiens acrosin binding protein (ACRBP), mRNA [NM_032489]	NM_032489	ACRBP
24	6.93e-05	0.0477	15.24	9.44	1.61	A_24_P187355	Unknown	A_24_P187355	A_24_P187355
25	7.21e-05	0.0477	19.93	9.75	2.04	A_23_P93213	Homo sapiens solute carrier family 22 (organic anion transporter), member 7 (SLC22A7), transcript variant 2, mRNA [NM_153320]	NM_153320	SLC22A7
26	7.59e-05	0.0483	117.24	186.44	0.63	A_32_P25639	Homo sapiens cDNA FLJ11180 fis, clone PLACE1007452. [AK002042]	AK002042	BET3L
27	8.3e-05	0.0497	16.01	7.78	2.06	A_23_P93960	Homo sapiens similar to RIKEN cDNA 1700016G05 (LOC136242), mRNA [NM_001008270]	NM_001008270	LOC136242
28	8.41e-05	0.0497	13.03	23.51	0.55	A_23_P353679	Homo sapiens lens epithelial protein (LENEP), mRNA [NM_018655]	NM_018655	LENEP
29	8.95e-05	0.0511	15.41	7.65	2.01	A_32_P519101	Homo sapiens iroquois homeobox protein 6 (IRX6), mRNA [NM_024335]	NM_024335	IRX6
30	9.68e-05	0.053	47.79	32.16	1.49	A_24_P204614	Homo sapiens forkhead box D4 (FOXD4), mRNA [NM_207305]	NM_207305	FOXD4
31	0.0001018	0.053	92.69	60.31	1.54	A_23_P348979	FAM27E1 protein. [Source:Uniprot/SPTREMBL;Acc:Q08E93] [ENST00000377492]	ENST00000377492	ENST00000377492
32	0.0001025	0.053	341.63	748.89	0.46	A_23_P363769	Homo sapiens keratin 86 (KRT86), mRNA [NM_002284]	NM_002284	KRT86
33	0.0001259	0.0631	1221.42	2073.59	0.59	A_23_P112452	Homo sapiens glycoprotein, alpha-galactosyltransferase 1 (GGTA1) on chromosome 9 [NR_003191]	NR_003191	GGTA1
34	0.0001342	0.0644	18.82	10.73	1.75	A_32_P113971	Homo sapiens KIAA1755 protein (KIAA1755), mRNA [NM_001029864]	NM_001029864	RP5-1054A22.3
35	0.0001369	0.0644	87.85	38.31	2.29	A_24_P339560	Homo sapiens sialic acid binding Ig-like lectin 11 (SIGLEC11), mRNA [NM_052884]	NM_052884	SIGLEC11
36	0.0001402	0.0644	4583.15	7861.52	0.58	A_23_P117662	Homo sapiens histidine decarboxylase (HDC), mRNA [NM_002112]	NM_002112	HDC
37	0.000145	0.0649	11.86	20.84	0.57	A_24_P132008	Homo sapiens msh homeobox 2 (MSX2), mRNA [NM_002449]	NM_002449	MSX2
38	0.0001528	0.0665	120.24	178.16	0.67	A_23_P77731	Homo sapiens crystallin, mu (CRYM), transcript variant 1, mRNA [NM_001888]	NM_001888	CRYM
39	0.0001688	0.0716	13.43	7.99	1.68	A_23_P89302	Homo sapiens calcium channel, voltage-dependent, gamma subunit 1 (CACNG1), mRNA [NM_000727]	NM_000727	CACNG1
40	0.0001749	0.0724	29.57	17.23	1.72	A_24_P821988	H62159 yr47b09.s1 Soares fetal liver spleen 1NFLS Homo sapiens cDNA clone IMAGE:208409 3' similar to contains Alu repetitive element;contains MER15 repetitive element ;, mRNA sequence [H62159]	H62159	H62159
41	0.0001835	0.0741	620.56	1018.15	0.61	A_23_P501831	Homo sapiens chromosome 5 open reading frame 4 (C5orf4), transcript variant 2, mRNA [NM_032385]	NM_032385	C5orf4
42	0.000201	0.0782	157.86	62.48	2.53	A_32_P167111	Unknown	A_32_P167111	A_32_P167111
43	0.0002065	0.0782	25.71	16.94	1.52	A_23_P323749	Homo sapiens PIF1 5'-to-3' DNA helicase homolog (S. cerevisiae) (PIF1), mRNA [NM_025049]	NM_025049	PIF1
44	0.0002078	0.0782	120.98	182.04	0.66	A_24_P79300	Homo sapiens claudin 5 (transmembrane protein deleted in velocardiofacial syndrome) (CLDN5), mRNA [NM_003277]	NM_003277	CLDN5
45	0.000235	0.0842	21.9	9.65	2.27	A_23_P343261	Homo sapiens chromosome 1 open reading frame 211, mRNA (cDNA clone MGC:40168 IMAGE:5141008), complete cds. [BC030279]	ENST00000324328	ENST00000324328
46	0.0002442	0.0842	55.63	91.22	0.61	A_23_P153651	Homo sapiens fibronectin type III and SPRY domain containing 1 (FSD1), mRNA [NM_024333]	NM_024333	FSD1
47	0.0002469	0.0842	693.58	1080.42	0.64	A_23_P380614	Homo sapiens ATPase, Class II, type 9A (ATP9A), mRNA [NM_006045]	NM_006045	ATP9A
48	0.0002472	0.0842	33.03	57.5	0.57	A_23_P62999	Homo sapiens exostoses (multiple)-like 1 (EXTL1), mRNA [NM_004455]	NM_004455	EXTL1
49	0.0002519	0.0842	440.62	715.22	0.62	A_23_P102731	Homo sapiens spermine oxidase (SMOX), transcript variant 1, mRNA [NM_175839]	NM_175839	SMOX
50	0.0002544	0.0842	16.85	9.82	1.71	A_24_P332857	Homo sapiens hypothetical protein LOC255313 (LOC255313), mRNA [NM_173571]	NM_173571	RP6-166C19.1
51	0.0002821	0.0887	60.24	97.36	0.62	A_23_P210060	Homo sapiens hypothetical protein MGC13057 (MGC13057), transcript variant 1, mRNA [NM_001042519]	NM_001042519	MGC13057
52	0.0002849	0.0887	28.08	16.69	1.68	A_24_P934541	Unknown	A_24_P934541	A_24_P934541
53	0.0002881	0.0887	45.21	28.77	1.57	A_32_P125219	Unknown	A_32_P125219	A_32_P125219
54	0.0002952	0.0887	14.98	8.35	1.8	A_23_P43630	Homo sapiens cDNA FLJ13385 fis, clone PLACE1001088. [AK023447]	AK023447	AK023447
55	0.0002971	0.0887	302.61	143.57	2.11	A_23_P119322	Homo sapiens sialic acid binding Ig-like lectin 11 (SIGLEC11), mRNA [NM_052884]	NM_052884	SIGLEC11
56	0.0003013	0.0887	6123.69	2640.36	2.32	A_23_P11543	Homo sapiens fucosidase, alpha-L- 1, tissue (FUCA1), mRNA [NM_000147]	NM_000147	FUCA1
57	0.0003057	0.0887	659.91	1389.15	0.48	A_24_P333372	T-cell receptor beta chain C region. [Source:Uniprot/SWISSPROT;Acc:P01850] [ENST00000360041]	ENST00000360041	ENST00000360041
58	0.0003202	0.0905	2690.38	4747.22	0.57	A_32_P140139	Homo sapiens coagulation factor XIII, A1 polypeptide (F13A1), mRNA [NM_000129]	NM_000129	F13A1
59	0.000325	0.0905	191.12	294.91	0.65	A_23_P110022	Homo sapiens GATA binding protein 2 (GATA2), mRNA [NM_032638]	NM_032638	GATA2
60	0.000328	0.0905	173.25	255.22	0.68	A_23_P371266	Homo sapiens dynamin 3 (DNM3), mRNA [NM_015569]	NM_015569	DNM3
61	0.0003558	0.0957	14.5	8.85	1.64	A_32_P7146	Homo sapiens cDNA FLJ41173 fis, clone BRACE2042394. [AK123168]	AK123168	AK123168
62	0.0003587	0.0957	215.84	365.08	0.59	A_23_P152926	Human platelet glycoprotein Ib alpha chain mRNA, complete cds. [J02940]	J02940	GP1BA
63	0.0003729	0.0968	21.8	12.4	1.76	A_24_P68358	Homo sapiens similar to absent in melanoma 1 (FLJ38020), mRNA [NM_001039775]	NM_001039775	FLJ38020
64	0.0003837	0.0968	1465.3	1973.57	0.74	A_23_P139486	Homo sapiens CDK2-associated protein 1 (CDK2AP1), mRNA [NM_004642]	NM_004642	CDK2AP1
65	0.0003905	0.0968	835.39	1376.45	0.61	A_23_P8913	Homo sapiens carbonic anhydrase II (CA2), mRNA [NM_000067]	NM_000067	CA2
66	0.0003915	0.0968	24.17	13.1	1.84	A_23_P136724	Homo sapiens mRNA; cDNA DKFZp686B14224 (from clone DKFZp686B14224). [BX640843]	BX640843	LOC344887
67	0.000392	0.0968	105.69	181.49	0.58	A_23_P212696	Homo sapiens follistatin-like 1 (FSTL1), mRNA [NM_007085]	NM_007085	FSTL1
68	0.0004011	0.0971	14.52	8.13	1.79	A_24_P810290	Homo sapiens phosphatidic acid phosphatase type 2 domain containing 1A (PPAPDC1A), mRNA [NM_001030059]	NM_001030059	PPAPDC1A
69	0.0004049	0.0971	17.03	9.81	1.74	A_24_P918131	Unknown	A_24_P918131	A_24_P918131
70	0.0004243	0.0984	147.75	97.07	1.52	A_24_P300379	Homo sapiens peptidase inhibitor 16 (PI16), mRNA [NM_153370]	NM_153370	PI16
71	0.000428	0.0984	127.18	202.07	0.63	A_23_P422026	Homo sapiens malic enzyme 1, NADP(+)-dependent, cytosolic (ME1), mRNA [NM_002395]	NM_002395	ME1
72	0.000443	0.0984	321.59	473.16	0.68	A_24_P409971	Homo sapiens nexilin (F actin binding protein) (NEXN), mRNA [NM_144573]	NM_144573	NEXN
73	0.0004484	0.0984	42.11	60.66	0.69	A_24_P306136	Homo sapiens mRNA; cDNA DKFZp434D105 (from clone DKFZp434D105). [AL136875]	AL136875	KIAA1432
74	0.0004496	0.0984	28.13	54.24	0.52	A_23_P16866	Homo sapiens villin 1 (VIL1), mRNA [NM_007127]	NM_007127	VIL1
75	0.0004518	0.0984	25.61	17.74	1.44	A_24_P299210	Homo sapiens mRNA for KIAA0452 protein, partial cds. [AB007921]	AB007921	C1orf34
76	0.0004521	0.0984	248.15	484.05	0.51	A_23_P106042	Homo sapiens CKLF-like MARVEL transmembrane domain containing 5 (CMTM5), transcript variant 3, mRNA [NM_001037288]	NM_001037288	CMTM5
77	0.0004769	0.102	44.18	30.94	1.43	A_24_P109721	CDNA FLJ35883 fis, clone TESTI2008929. [Source:Uniprot/SPTREMBL;Acc:Q8NA34] [ENST00000357301]	ENST00000357301	ENST00000357301
78	0.0004882	0.103	143.72	220.85	0.65	A_24_P879895	Homo sapiens, clone IMAGE:3883659, mRNA. [BC043357]	BC043357	BC043357
79	0.0004929	0.103	522.66	808.56	0.65	A_24_P208345	Homo sapiens solute carrier family 45, member 3 (SLC45A3), mRNA [NM_033102]	NM_033102	SLC45A3
80	0.0005053	0.105	17.59	8.36	2.11	A_32_P201118	Unknown	THC2710988	THC2710988
81	0.0005144	0.105	66.53	44.58	1.49	A_23_P6771	Homo sapiens LIM and cysteine-rich domains 1 (LMCD1), mRNA [NM_014583]	NM_014583	LMCD1
82	0.000524	0.106	62.87	127.6	0.49	A_23_P209527	Q96AC8_HUMAN (Q96AC8) VIL1 protein, partial (46%) [THC2581431]	THC2581431	THC2581431
83	0.000537	0.107	22.21	9.58	2.32	A_24_P319613	Homo sapiens NIMA (never in mitosis gene a)-related kinase 2 (NEK2), mRNA [NM_002497]	NM_002497	NEK2
84	0.0005632	0.111	831.71	565.22	1.47	A_32_P63013	Homo sapiens full length insert cDNA clone YY74A12. [AF086052]	AF086052	AF086052
85	0.0005851	0.114	54.01	21.47	2.52	A_32_P81676	Homo sapiens mRNA; cDNA DKFZp547J1816 (from clone DKFZp547J1816). [AL832535]	AL832535	LOC157627
86	0.0005984	0.115	24.5	15.75	1.56	A_24_P7600	Homo sapiens F-box and leucine-rich repeat protein 7 (FBXL7), mRNA [NM_012304]	NM_012304	FBXL7
87	0.0006075	0.116	15.15	8.4	1.8	A_23_P5703	Homo sapiens lysozyme-like (LYG2), mRNA [NM_175735]	NM_175735	LYG2
88	0.0006438	0.121	26.05	17.54	1.49	A_24_P800604	Homo sapiens family with sequence similarity 83, member H (FAM83H), mRNA [NM_198488]	NM_198488	FAM83H
89	0.0006497	0.121	27.37	46.97	0.58	A_23_P344125	Homo sapiens thrombospondin, type I, domain containing 3 (THSD3), transcript variant 2, mRNA [NM_199265]	NM_199265	THSD3
90	0.0006778	0.125	443.22	669.65	0.66	A_23_P30755	Homo sapiens pre T-cell antigen receptor alpha (PTCRA), mRNA [NM_138296]	NM_138296	PTCRA
91	0.0007008	0.127	18.03	7.83	2.3	A_24_P889527	Q8N382_HUMAN (Q8N382) Stromal interaction molecule 1,, partial (14%) [THC2638015]	THC2638015	THC2638015
92	0.0007048	0.127	531.96	1084.22	0.49	A_24_P204386	Homo sapiens hypothetical LOC339483, mRNA (cDNA clone MGC:52427 IMAGE:4872239), complete cds. [BC041632]	ENST00000360514	ENST00000360514
93	0.0007148	0.127	40.47	68.67	0.59	A_23_P121564	Homo sapiens guanylate cyclase 1, soluble, beta 3 (GUCY1B3), mRNA [NM_000857]	NM_000857	GUCY1B3
94	0.0007235	0.127	17.79	9.49	1.87	A_23_P30098	Homo sapiens alcohol dehydrogenase 4 (class II), pi polypeptide (ADH4), mRNA [NM_000670]	NM_000670	ADH4
95	0.0007439	0.13	2244.92	1578.66	1.42	A_24_P942092	Homo sapiens cDNA FLJ14300 fis, clone PLACE1011891. [AK024362]	AK024362	LOC147650
96	0.0007539	0.13	684.58	452.83	1.51	A_24_P46689	Homo sapiens SAM and SH3 domain containing 1 (SASH1), mRNA [NM_015278]	NM_015278	SASH1
97	0.0007716	0.13	16.7	43.74	0.38	A_23_P364504	CDNA FLJ37034 fis, clone BRACE2011478 (Hypothetical protein FLJ37034). [Source:Uniprot/SPTREMBL;Acc:Q8N9J7] [ENST00000357303]	ENST00000357303	ENST00000357303
98	0.0007784	0.13	550.44	887.27	0.62	A_23_P111267	Homo sapiens SH3 domain binding glutamic acid-rich protein like 2 (SH3BGRL2), mRNA [NM_031469]	NM_031469	SH3BGRL2
99	0.0007797	0.13	29.52	18.82	1.57	A_32_P66684	Unknown	THC2689970	THC2689970
100	0.0008179	0.134	80.04	134.51	0.6	A_24_P319923	Homo sapiens myosin, light chain kinase (MYLK), transcript variant 1, mRNA [NM_053025]	NM_053025	MYLK
101	0.0008197	0.134	26.38	10.99	2.4	A_32_P186382	Unknown	A_32_P186382	A_32_P186382
102	0.0008238	0.134	9.55	20.06	0.48	A_24_P330633	Homo sapiens tyrosine aminotransferase (TAT), nuclear gene encoding mitochondrial protein, mRNA [NM_000353]	NM_000353	TAT
103	0.0008361	0.134	18.43	11.04	1.67	A_23_P47102	Homo sapiens aspartoacylase (aminocyclase) 3 (ACY3), mRNA [NM_080658]	NM_080658	ACY3
104	0.0008619	0.134	40.85	83.55	0.49	A_23_P111860	Homo sapiens hypothetical protein FLJ10324 (FLJ10324), mRNA [NM_018059]	NM_018059	FLJ10324
105	0.0008622	0.134	240.67	326.31	0.74	A_23_P137806	Homo sapiens myeloproliferative leukemia virus oncogene (MPL), mRNA [NM_005373]	NM_005373	MPL
106	0.0008648	0.134	15.89	9.47	1.68	A_23_P361679	Homo sapiens mRNA similar to hypothetical protein FLJ21463 (cDNA clone MGC:15793 IMAGE:3504595), complete cds. [BC008001]	ENST00000377515	ENST00000377515
107	0.0008738	0.134	275.9	428.71	0.64	A_23_P48212	Homo sapiens C-type lectin domain family 1, member B (CLEC1B), mRNA [NM_016509]	NM_016509	CLEC1B
108	0.0008839	0.134	264.81	432.99	0.61	A_24_P279172	Homo sapiens hypothetical protein MGC4655 (MGC4655), mRNA [NM_033309]	NM_033309	MGC4655
109	0.0008861	0.134	103.86	186.49	0.56	A_32_P89269	BC008353 GLYATL1 protein {Homo sapiens} (exp=-1; wgp=0; cg=0), partial (28%) [THC2670311]	THC2670311	THC2670311
110	0.0008908	0.134	16.44	10.16	1.62	A_23_P110386	Homo sapiens cDNA FLJ11850 fis, clone HEMBA1006717. [AK021912]	AK021912	FLJ11850
111	0.0009168	0.137	15.4	9.99	1.54	A_23_P99785	Homo sapiens chromosome 14 open reading frame 140 (C14orf140), transcript variant 1, mRNA [NM_024643]	NM_024643	C14orf140
112	0.0009337	0.137	30.36	21.16	1.43	A_23_P429624	Homo sapiens transmembrane protein 52 (TMEM52), mRNA [NM_178545]	NM_178545	TMEM52
113	0.0009357	0.137	19.15	11.72	1.63	A_23_P325654	Homo sapiens tripartite motif-containing 42 (TRIM42), mRNA [NM_152616]	NM_152616	TRIM42
114	0.0009458	0.137	13.05	8.18	1.59	A_23_P68759	Homo sapiens trefoil factor 1 (breast cancer, estrogen-inducible sequence expressed in) (TFF1), mRNA [NM_003225]	NM_003225	TFF1
115	0.0009577	0.137	15.06	7.46	2.02	A_24_P350732	Homo sapiens cDNA clone IMAGE:4797124, partial cds. [BC022565]	BC022565	BC022565
116	0.0009596	0.137	15	7.47	2.01	A_24_P109711	Unknown	A_24_P109711	A_24_P109711
117	0.0009846	0.139	525.32	300.3	1.75	A_23_P64611	Homo sapiens pyrimidinergic receptor P2Y, G-protein coupled, 6 (P2RY6), transcript variant 2, mRNA [NM_176798]	NM_176798	P2RY6
118	0.0010107	0.14	17.99	10.75	1.67	A_23_P6878	Homo sapiens sema domain, immunoglobulin domain (Ig), short basic domain, secreted, (semaphorin) 3F (SEMA3F), mRNA [NM_004186]	NM_004186	SEMA3F
119	0.001028	0.14	27.53	13.11	2.1	A_23_P256033	Homo sapiens eukaryotic translation elongation factor 1 alpha 2 (EEF1A2), mRNA [NM_001958]	NM_001958	EEF1A2
120	0.0010338	0.14	13.83	7.67	1.8	A_24_P564009	Homo sapiens full length insert cDNA YH95C04. [AF075000]	AF075000	LOC56251
121	0.0010437	0.14	14.98	9.33	1.61	A_32_P90096	Unknown	THC2626532	THC2626532
122	0.0010453	0.14	385.41	719.33	0.54	A_32_P168349	G6b protein precursor. [Source:Uniprot/SWISSPROT;Acc:O95866] [ENST00000375806]	ENST00000375806	C6orf25
123	0.0010532	0.14	47.43	29.55	1.61	A_23_P58407	Homo sapiens UDP glucuronosyltransferase 2 family, polypeptide B15 (UGT2B15), mRNA [NM_001076]	NM_001076	UGT2B15
124	0.0010572	0.14	45.25	62.85	0.72	A_23_P202004	Homo sapiens phosphoribosyl transferase domain containing 1 (PRTFDC1), mRNA [NM_020200]	NM_020200	PRTFDC1
125	0.0010582	0.14	14.99	8.85	1.69	A_32_P49054	Unknown	THC2669500	THC2669500
126	0.0010767	0.141	37.43	18.31	2.04	A_32_P45727	Unknown	A_32_P45727	A_32_P45727
127	0.001116	0.144	5176.92	8912.72	0.58	A_23_P116264	Homo sapiens neurogranin (protein kinase C substrate, RC3) (NRGN), mRNA [NM_006176]	NM_006176	NRGN
128	0.0011167	0.144	339.77	491.67	0.69	A_23_P79323	Homo sapiens cyclin-dependent kinase 5, regulatory subunit 2 (p39) (CDK5R2), mRNA [NM_003936]	NM_003936	CDK5R2
129	0.0011192	0.144	16.01	33.37	0.48	A_24_P861099	Homo sapiens cDNA FLJ37399 fis, clone BRAMY2027587. [AK094718]	AK094718	FLJ22536
130	0.001182	0.15	574.2	925.83	0.62	A_23_P143817	Homo sapiens myosin, light chain kinase (MYLK), transcript variant 1, mRNA [NM_053025]	NM_053025	MYLK
131	0.0011947	0.15	485.7	688.09	0.71	A_23_P256205	Homo sapiens actin binding LIM protein family, member 3 (ABLIM3), mRNA [NM_014945]	NM_014945	ABLIM3
132	0.0011963	0.15	91.55	140.39	0.65	A_23_P49136	Homo sapiens testis nuclear RNA-binding protein-like (LOC161931), mRNA [NM_139174]	NM_139174	LOC161931
133	0.0012214	0.151	15.4	7.98	1.93	A_32_P189592	Homo sapiens Usher syndrome 1C binding protein 1 (USHBP1), mRNA [NM_031941]	NM_031941	USHBP1
134	0.0012339	0.151	39.35	75.17	0.52	A_23_P109974	Homo sapiens RAB6B, member RAS oncogene family (RAB6B), mRNA [NM_016577]	NM_016577	RAB6B
135	0.0012417	0.151	34.78	22.45	1.55	A_24_P458479	Homo sapiens family with sequence similarity 27, member E1 (FAM27E1), mRNA [NM_001024608]	NM_001024608	FAM27E1
136	0.001243	0.151	15.39	8.13	1.89	A_23_P87120	Olfactory receptor (Fragment). [Source:Uniprot/SPTREMBL;Acc:Q6KH09] [ENST00000333984]	ENST00000333984	ENST00000333984
137	0.0012517	0.151	15.13	8.86	1.71	A_23_P18173	Homo sapiens cDNA clone IMAGE:2822107, partial cds. [BC009905]	BC009905	BC009905
138	0.0012575	0.151	133.83	215.81	0.62	A_23_P113701	Homo sapiens platelet-derived growth factor alpha polypeptide (PDGFA), transcript variant 1, mRNA [NM_002607]	NM_002607	PDGFA
139	0.0012714	0.151	3120.2	1878.38	1.66	A_23_P93442	Homo sapiens SAM and SH3 domain containing 1 (SASH1), mRNA [NM_015278]	NM_015278	SASH1
140	0.0012735	0.151	14.55	8.7	1.67	A_24_P233014	Homo sapiens kinesin family member 19 (KIF19), mRNA [NM_153209]	NM_153209	KIF19
141	0.0013029	0.153	230.71	372.74	0.62	A_23_P210581	Homo sapiens potassium voltage-gated channel, subfamily G, member 1 (KCNG1), transcript variant 1, mRNA [NM_002237]	NM_002237	KCNG1
142	0.0013174	0.154	5469.62	7829.52	0.7	A_23_P111701	Homo sapiens guanine nucleotide binding protein (G protein), gamma 11 (GNG11), mRNA [NM_004126]	NM_004126	GNG11
143	0.001333	0.154	28.28	20.15	1.4	A_23_P142335	Homo sapiens pregnancy specific beta-1-glycoprotein 2 (PSG2), mRNA [NM_031246]	NM_031246	PSG2
144	0.0013906	0.158	30.92	21.54	1.44	A_23_P6818	Homo sapiens sema domain, immunoglobulin domain (Ig), short basic domain, secreted, (semaphorin) 3G (SEMA3G), mRNA [NM_020163]	NM_020163	SEMA3G
145	0.0013964	0.158	13.16	8.52	1.55	A_23_P6201	Homo sapiens lipase, member I (LIPI), mRNA [NM_198996]	NM_198996	LIPI
146	0.001398	0.158	792.12	1110.99	0.71	A_23_P138541	Homo sapiens aldo-keto reductase family 1, member C3 (3-alpha hydroxysteroid dehydrogenase, type II) (AKR1C3), mRNA [NM_003739]	NM_003739	AKR1C3
147	0.0014159	0.159	23.73	35.51	0.67	A_23_P106024	Homo sapiens jagged 2 (JAG2), transcript variant 1, mRNA [NM_002226]	NM_002226	JAG2
148	0.00147	0.164	345.2	494.3	0.7	A_23_P387630	Homo sapiens START domain containing 8 (STARD8), mRNA [NM_014725]	NM_014725	STARD8
149	0.0014868	0.165	2204.7	4282.45	0.51	A_32_P168342	G6b protein precursor. [Source:Uniprot/SWISSPROT;Acc:O95866] [ENST00000375806]	ENST00000375806	C6orf25
150	0.0015343	0.168	3286.76	5923.88	0.55	A_23_P7642	Homo sapiens secreted protein, acidic, cysteine-rich (osteonectin) (SPARC), mRNA [NM_003118]	NM_003118	SPARC
151	0.0015356	0.168	190.57	83.28	2.29	A_23_P159893	Homo sapiens chordin-like 1 (CHRDL1), mRNA [NM_145234]	NM_145234	CHRDL1
152	0.0015656	0.17	20.42	12.05	1.69	A_32_P33263	CDNA FLJ44186 fis, clone THYMU2038797, weakly similar to B locus C type Lectin (FLJ44186 protein). [Source:Uniprot/SPTREMBL;Acc:Q6ZTV6] [ENST00000340940]	ENST00000340940	FLJ44186
153	0.0015808	0.171	45	28.3	1.59	A_23_P256425	Homo sapiens ADAM-like, decysin 1 (ADAMDEC1), mRNA [NM_014479]	NM_014479	ADAMDEC1
154	0.0016217	0.171	1347.08	987.67	1.36	A_24_P904484	Homo sapiens cDNA FLJ41855 fis, clone NT2RI3005724. [AK123849]	AK123849	LOC283174
155	0.0016275	0.171	47.44	76.92	0.62	A_24_P253003	Homo sapiens wingless-type MMTV integration site family, member 11 (WNT11), mRNA [NM_004626]	NM_004626	WNT11
156	0.0016363	0.171	37.26	25.72	1.45	A_23_P78585	Homo sapiens cytochrome P450, family 2, subfamily F, polypeptide 1 (CYP2F1), mRNA [NM_000774]	NM_000774	CYP2F1
157	0.0016375	0.171	52.25	91.43	0.57	A_24_P83462	Homo sapiens cDNA FLJ37523 fis, clone BRCAN2006401. [AK094842]	AK094842	C9orf47
158	0.0016716	0.171	80.37	53.73	1.5	A_24_P937817	Homo sapiens cDNA: FLJ22542 fis, clone HSI00196. [AK026195]	AK026195	AK026195
159	0.0016797	0.171	686.15	923.32	0.74	A_24_P194068	Homo sapiens pleckstrin homology domain containing, family F (with FYVE domain) member 1 (PLEKHF1), mRNA [NM_024310]	NM_024310	PLEKHF1
160	0.0016885	0.171	1110.75	1683.15	0.66	A_23_P254654	Homo sapiens chloride intracellular channel 3 (CLIC3), mRNA [NM_004669]	NM_004669	CLIC3
161	0.0016916	0.171	11.25	7.03	1.6	A_23_P407132	Homo sapiens kin of IRRE like 3 (Drosophila) (KIRREL3), mRNA [NM_032531]	NM_032531	KIRREL3
162	0.0016926	0.171	17.38	9.83	1.77	A_23_P322625	Homo sapiens G protein-coupled receptor 55 (GPR55), mRNA [NM_005683]	NM_005683	GPR55
163	0.001703	0.171	390.82	274.78	1.42	A_23_P18559	Homo sapiens inositol polyphosphate-4-phosphatase, type II, 105kDa (INPP4B), mRNA [NM_003866]	NM_003866	INPP4B
164	0.0017035	0.171	72.17	113.93	0.63	A_23_P107612	Homo sapiens RAB27B, member RAS oncogene family (RAB27B), mRNA [NM_004163]	NM_004163	RAB27B
165	0.0017142	0.171	796.5	1398.29	0.57	A_24_P276493	Homo sapiens PIN1 peptidyl-prolyl cis/trans isomerase-like (PIN1L) mRNA, complete cds. [U82382]	U82382	PIN1L
166	0.0017146	0.171	1179.13	2075.84	0.57	A_23_P215913	Homo sapiens clusterin (CLU), transcript variant 2, mRNA [NM_203339]	NM_203339	CLU
167	0.001762	0.175	14.42	8.78	1.64	A_24_P916559	Unknown	A_24_P916559	A_24_P916559
168	0.0017798	0.175	601.05	814.18	0.74	A_23_P11025	Homo sapiens cDNA FLJ37939 fis, clone CTONG2007613, highly similar to ZINC FINGER PROTEIN 185. [AK095258]	AK095258	ZNF185
169	0.0018477	0.18	20.62	32.9	0.63	A_32_P25397	Pre-B-cell leukemia transcription factor 1 (Homeobox protein PBX1) (Homeobox protein PRL). [Source:Uniprot/SWISSPROT;Acc:P40424] [ENST00000328681]	ENST00000328681	PBX1
170	0.0018684	0.18	20	11.14	1.8	A_23_P420348	Homo sapiens ankyrin repeat domain 21 (ANKRD21), mRNA [NM_174981]	NM_174981	ANKRD21
171	0.0018773	0.18	24.86	14.88	1.67	A_23_P370782	Homo sapiens mRNA similar to hypothetical protein FLJ21463 (cDNA clone MGC:15793 IMAGE:3504595), complete cds. [BC008001]	ENST00000377515	ENST00000377515
172	0.0018799	0.18	23.69	11.43	2.07	A_23_P15478	Homo sapiens netrin 1 (NTN1), mRNA [NM_004822]	NM_004822	NTN1
173	0.0018827	0.18	17.66	9.18	1.92	A_32_P157415	BE714413 PM1-HT0724-140600-001-e06 HT0724 Homo sapiens cDNA, mRNA sequence [BE714413]	BE714413	BE714413
174	0.0018985	0.181	22.36	13.39	1.67	A_23_P424878	Homo sapiens KIAA1688 protein (KIAA1688), mRNA [NM_025251]	NM_025251	KIAA1688
175	0.0019571	0.184	13.73	7.29	1.88	A_24_P165205	Homo sapiens MORN repeat containing 1 (MORN1), mRNA [NM_024848]	NM_024848	MORN1
176	0.0019614	0.184	34.29	46.52	0.74	A_23_P385851	Homo sapiens muscleblind-like 3 (Drosophila) (MBNL3), transcript variant R, mRNA [NM_133486]	NM_133486	MBNL3
177	0.0019871	0.186	5917.11	9261.85	0.64	A_23_P113204	Homo sapiens fibroblast growth factor 3 (murine mammary tumor virus integration site (v-int-2) oncogene homolog) (FGF3), mRNA [NM_005247]	NM_005247	FGF3
178	0.0020039	0.186	501.58	685.4	0.73	A_23_P3681	Homo sapiens neuropilin (NRP) and tolloid (TLL)-like 2 (NETO2), mRNA [NM_018092]	NM_018092	NETO2
179	0.0020434	0.188	23.8	16.77	1.42	A_23_P111517	Homo sapiens Williams-Beuren syndrome chromosome region 17 (WBSCR17), mRNA [NM_022479]	NM_022479	WBSCR17
180	0.0020523	0.188	47.78	68.24	0.7	A_24_P86993	Homo sapiens junctional adhesion molecule 3 (JAM3), mRNA [NM_032801]	NM_032801	JAM3
181	0.0020549	0.188	15.83	8.93	1.77	A_32_P141546	Unknown	THC2527835	THC2527835
182	0.0020662	0.188	31.03	19.51	1.59	A_23_P86072	Homo sapiens PRAME family member 1 (PRAMEF1), mRNA [NM_023013]	NM_023013	PRAMEF1
183	0.002093	0.189	68.86	89.77	0.77	A_24_P357169	Homo sapiens epiplakin 1 (EPPK1), mRNA [NM_031308]	NM_031308	EPPK1
184	0.0021261	0.191	235.36	330.42	0.71	A_32_P96154	Unknown	A_32_P96154	A_32_P96154
185	0.0021854	0.195	379.28	531.65	0.71	A_23_P17130	Homo sapiens hypothetical protein MGC13057 (MGC13057), transcript variant 1, mRNA [NM_001042519]	NM_001042519	MGC13057
186	0.0021903	0.195	45.25	33.36	1.36	A_24_P75856	Unknown	A_24_P75856	A_24_P75856
187	0.0022401	0.195	19.89	13.92	1.43	A_24_P935082	Unknown	A_24_P935082	A_24_P935082
188	0.0022567	0.195	22.7	15.14	1.5	A_23_P351328	Homo sapiens chromosome 2 open reading frame 53 (C2orf53), mRNA [NM_178553]	NM_178553	C2orf53
189	0.0022588	0.195	22.97	16.91	1.36	A_23_P50131	Unknown	A_23_P50131	A_23_P50131
190	0.0022612	0.195	32.46	21.27	1.53	A_23_P161439	Homo sapiens chromosome 10 open reading frame 116 (C10orf116), mRNA [NM_006829]	NM_006829	C10orf116
191	0.002262	0.195	20.5	13.6	1.51	A_32_P163805	Homo sapiens cDNA FLJ25394 fis, clone TST02552. [AK058123]	AK058123	C11orf64
192	0.0022641	0.195	33.65	21.99	1.53	A_23_P80954	Homo sapiens solute carrier family 26 (sulfate transporter), member 1 (SLC26A1), transcript variant 1, mRNA [NM_022042]	NM_022042	SLC26A1
193	0.0023325	0.199	64.59	46.08	1.4	A_32_P221723	BC037777 YAF2 protein {Homo sapiens} (exp=-1; wgp=0; cg=0), partial (21%) [THC2652093]	THC2652093	THC2652093
194	0.0023333	0.199	29.36	20.35	1.44	A_23_P1505	Homo sapiens low density lipoprotein receptor-related protein 5 (LRP5), mRNA [NM_002335]	NM_002335	LRP5
195	0.0024005	0.203	38.26	24.68	1.55	A_32_P539599	Homo sapiens hypothetical protein FLJ40852 (FLJ40852), mRNA [NM_173677]	NM_173677	FLJ40852
196	0.0024074	0.203	201.52	314.78	0.64	A_24_P209171	Homo sapiens SH3 domain binding glutamic acid-rich protein like 2 (SH3BGRL2), mRNA [NM_031469]	NM_031469	SH3BGRL2
197	0.0024295	0.204	23.36	10.14	2.3	A_23_P129005	Homo sapiens KIAA1305, mRNA (cDNA clone IMAGE:3865984), complete cds. [BC008219]	BC008219	KIAA1305
198	0.0025374	0.212	75.64	252.1	0.3	A_23_P63343	Homo sapiens urotensin 2 (UTS2), transcript variant 1, mRNA [NM_021995]	NM_021995	UTS2
199	0.0025608	0.213	179.57	293.25	0.61	A_24_P13190	Homo sapiens endothelial cell adhesion molecule (ESAM), mRNA [NM_138961]	NM_138961	ESAM
200	0.0026311	0.217	892.21	1174.39	0.76	A_24_P418176	P13985_HUMAN (P13985) P25 protein, partial (97%) [THC2666258]	THC2666258	THC2666258
201	0.0026343	0.217	27.03	18.53	1.46	A_24_P777918	AI143493 qa43g06.s1 Soares_NhHMPu_S1 Homo sapiens cDNA clone IMAGE:1689562 3' similar to contains MER2.t3 MER2 repetitive element ;, mRNA sequence [AI143493]	AI143493	AI143493
202	0.0026873	0.22	8002.59	10734.2	0.75	A_23_P56898	Homo sapiens kynureninase (L-kynurenine hydrolase) (KYNU), transcript variant 1, mRNA [NM_003937]	NM_003937	KYNU
203	0.0027351	0.222	1337.03	1712.69	0.78	A_23_P62807	Homo sapiens saccharopine dehydrogenase (putative) (SCCPDH), mRNA [NM_016002]	NM_016002	SCCPDH
204	0.0027472	0.222	12.56	8.4	1.5	A_32_P179001	Homo sapiens cDNA clone IMAGE:4829245. [BC021189]	BC021189	BC021189
205	0.0027654	0.222	19.45	12.35	1.58	A_23_P14667	Homo sapiens solute carrier family 28 (sodium-coupled nucleoside transporter), member 1 (SLC28A1), transcript variant 1, mRNA [NM_004213]	NM_004213	SLC28A1
206	0.0027831	0.222	1684.86	2984.66	0.56	A_23_P416581	Homo sapiens guanine nucleotide binding protein (G protein), alpha z polypeptide (GNAZ), mRNA [NM_002073]	NM_002073	GNAZ
207	0.0027898	0.222	76.62	113.11	0.68	A_24_P362805	Homo sapiens mRNA; cDNA DKFZp686M0154 (from clone DKFZp686M0154). [BX648681]	BX648681	GK5
208	0.0027902	0.222	18.36	11.08	1.66	A_23_P346431	Homo sapiens chromosome 3 open reading frame 44 (C3orf44), mRNA [NM_152394]	NM_152394	C3orf44
209	0.0028679	0.226	16.77	10.25	1.64	A_23_P78405	Homo sapiens lipase, endothelial (LIPG), mRNA [NM_006033]	NM_006033	LIPG
210	0.002884	0.226	10244.8	13813.7	0.74	A_23_P337726	Homo sapiens cDNA FLJ16241 fis, clone HCASM2008536, weakly similar to DNA-REPAIR PROTEIN XRCC1. [AK131288]	AK131288	AK131288
211	0.0028849	0.226	42.04	32.59	1.29	A_23_P207174	Homo sapiens chorionic somatomammotropin hormone 1 (placental lactogen) (CSH1), transcript variant 2, mRNA [NM_022640]	NM_022640	CSH1
212	0.0029068	0.227	81.88	124.97	0.66	A_23_P158925	Homo sapiens G protein-coupled receptor 125 (GPR125), mRNA [NM_145290]	NM_145290	GPR125
213	0.0029282	0.227	31.47	22.54	1.4	A_23_P61498	Homo sapiens keratin 76 (KRT76), mRNA [NM_015848]	NM_015848	KRT76
214	0.0029426	0.228	12.53	7.92	1.58	A_23_P98616	Homo sapiens solute carrier family 22 (organic anion transporter), member 6 (SLC22A6), transcript variant 3, mRNA [NM_153277]	NM_153277	SLC22A6
215	0.0029742	0.228	38.32	27.98	1.37	A_23_P201570	Homo sapiens cadherin, EGF LAG seven-pass G-type receptor 2 (flamingo homolog, Drosophila) (CELSR2), mRNA [NM_001408]	NM_001408	CELSR2
216	0.0029913	0.228	96.54	151.11	0.64	A_32_P70519	ALU7_HUMAN (P39194) Alu subfamily SQ sequence contamination warning entry, partial (6%) [THC2551927]	THC2551927	THC2551927
217	0.0029949	0.228	43.25	25.19	1.72	A_23_P146134	Homo sapiens dual specificity phosphatase 26 (putative) (DUSP26), mRNA [NM_024025]	NM_024025	DUSP26
218	0.0030057	0.228	24.55	17.19	1.43	A_24_P358591	Homo sapiens cDNA FLJ34164 fis, clone FCBBF3014567. [AK091483]	ENST00000329615	ENST00000329615
219	0.0030217	0.228	387.16	618.06	0.63	A_23_P14853	Homo sapiens leukocyte tyrosine kinase (LTK), transcript variant 1, mRNA [NM_002344]	NM_002344	LTK
220	0.003026	0.228	374.42	714.85	0.52	A_23_P77971	Homo sapiens integrin, alpha 2b (platelet glycoprotein IIb of IIb/IIIa complex, antigen CD41) (ITGA2B), mRNA [NM_000419]	NM_000419	ITGA2B
221	0.0030481	0.228	29.22	19.42	1.5	A_32_P97780	ALU1_HUMAN (P39188) Alu subfamily J sequence contamination warning entry, partial (3%) [THC2754547]	THC2754547	THC2754547
222	0.0030714	0.229	25.13	16.29	1.54	A_23_P62768	Homo sapiens transmembrane protein 54 (TMEM54), mRNA [NM_033504]	NM_033504	TMEM54
223	0.003124	0.232	76.91	124.51	0.62	A_23_P1904	Homo sapiens membrane-spanning 4-domains, subfamily A, member 2 (Fc fragment of IgE, high affinity I, receptor for; beta polypeptide) (MS4A2), mRNA [NM_000139]	NM_000139	MS4A2
224	0.0031598	0.232	75.17	121.49	0.62	A_24_P921366	Homo sapiens caldesmon 1 (CALD1), transcript variant 1, mRNA [NM_033138]	NM_033138	CALD1
225	0.0031611	0.232	60.52	43.36	1.4	A_24_P365906	Homo sapiens cDNA FLJ33328 fis, clone BRACE1000051, weakly similar to KERATIN, ULTRA HIGH-SULFUR MATRIX PROTEIN. [AK090647]	AK090647	LCN8
226	0.0032682	0.238	16.45	8.7	1.89	A_23_P171324	Homo sapiens L1 cell adhesion molecule (L1CAM), transcript variant 2, mRNA [NM_024003]	NM_024003	L1CAM
227	0.0032712	0.238	98.24	142.37	0.69	A_23_P152909	Homo sapiens arachidonate 12-lipoxygenase (ALOX12), mRNA [NM_000697]	NM_000697	ALOX12
228	0.003331	0.242	1201.55	1628.54	0.74	A_24_P944253	Homo sapiens kelch-like 6 (Drosophila) (KLHL6), mRNA [NM_130446]	NM_130446	KLHL6
229	0.0033592	0.243	18.84	13.36	1.41	A_32_P121785	Unknown	THC2630395	THC2630395
230	0.0033929	0.244	35.72	18.92	1.89	A_24_P131718	Homo sapiens RAB6B, member RAS oncogene family (RAB6B), mRNA [NM_016577]	NM_016577	RAB6B
231	0.0034325	0.246	26.75	17.49	1.53	A_23_P410456	Unknown	A_23_P410456	A_23_P410456
232	0.0034626	0.247	43.32	30.99	1.4	A_24_P482124	Unknown	A_24_P482124	A_24_P482124
233	0.0035213	0.247	30.89	19.57	1.58	A_23_P56328	Homo sapiens plasmalemma vesicle associated protein (PLVAP), mRNA [NM_031310]	NM_031310	PLVAP
234	0.0035405	0.247	631.16	838.99	0.75	A_24_P854913	Q294S6_DROPS (Q294S6) GA11008-PA (Fragment), partial (5%) [THC2537371]	THC2537371	THC2537371
235	0.0035587	0.247	10.17	6.47	1.57	A_23_P167237	Homo sapiens C1q and tumor necrosis factor related protein 7 (C1QTNF7), mRNA [NM_031911]	NM_031911	C1QTNF7
236	0.00356	0.247	162.19	110.16	1.47	A_32_P112623	FAM27E1 protein. [Source:Uniprot/SPTREMBL;Acc:Q08E93] [ENST00000377492]	ENST00000377492	ENST00000377492
237	0.0035641	0.247	39.37	26.32	1.5	A_32_P191786	F20887_1, partial CDS (Fragment). [Source:Uniprot/SPTREMBL;Acc:O75268] [ENST00000262969]	ENST00000262969	ENST00000262969
238	0.0035774	0.247	46.73	34.4	1.36	A_23_P154595	Homo sapiens chromosome 20 open reading frame 165 (C20orf165), mRNA [NM_080608]	NM_080608	C20orf165
239	0.0035822	0.247	3280.37	4275.07	0.77	A_23_P399001	Homo sapiens CXXC finger 5 (CXXC5), mRNA [NM_016463]	NM_016463	CXXC5
240	0.0035892	0.247	15.98	29.98	0.53	A_24_P918032	Homo sapiens WAS protein homology region 2 domain containing 1-like 1 (WHDC1L1), mRNA [NM_001045545]	NM_001045545	WHDC1L1
241	0.0036302	0.249	12.29	6.64	1.85	A_23_P96478	Homo sapiens amelogenin (amelogenesis imperfecta 1, X-linked) (AMELX), transcript variant 2, mRNA [NM_182681]	NM_182681	AMELX
242	0.0036982	0.253	38.19	29.53	1.29	A_23_P107974	Homo sapiens fucosyltransferase 2 (secretor status included) (FUT2), mRNA [NM_000511]	NM_000511	FUT2
243	0.0037267	0.253	19.95	13.93	1.43	A_24_P336596	Homo sapiens sperm mitochondria-associated cysteine-rich protein (SMCP), nuclear gene encoding mitochondrial protein, mRNA [NM_030663]	NM_030663	SMCP
244	0.0037468	0.253	70.76	53.41	1.32	A_32_P61884	Q4RVR0_TETNG (Q4RVR0) Chromosome 9 SCAF14991, whole genome shotgun sequence, partial (8%) [THC2784715]	THC2779700	THC2779700
245	0.0037658	0.253	1718.12	1258.74	1.36	A_23_P402319	Homo sapiens chromosome 5 open reading frame 29 (C5orf29), mRNA [NM_152687]	NM_152687	C5orf29
246	0.0037751	0.253	105.86	149.2	0.71	A_32_P59737	Q29PE7_DROPS (Q29PE7) GA16406-PA (Fragment), partial (7%) [THC2688475]	THC2688475	THC2688475
247	0.0037929	0.253	320.68	459.44	0.7	A_24_P215240	Homo sapiens chromosome 10 open reading frame 63 (C10orf63), mRNA [NM_145010]	NM_145010	C10orf63
248	0.0038147	0.253	132.35	98.54	1.34	A_23_P256158	Homo sapiens adrenergic, alpha-2C-, receptor (ADRA2C), mRNA [NM_000683]	NM_000683	ADRA2C
249	0.0038152	0.253	35.39	21.92	1.61	A_32_P942508	Homo sapiens family with sequence similarity 27-like (FAM27L), mRNA [NM_203392]	NM_203392	FAM27L
250	0.0038176	0.253	17.62	10.19	1.73	A_23_P141802	Homo sapiens serpin peptidase inhibitor, clade B (ovalbumin), member 7 (SERPINB7), transcript variant 2, mRNA [NM_001040147]	NM_001040147	SERPINB7
251	0.0038537	0.254	76.44	57.62	1.33	A_24_P918157	Homo sapiens core-binding factor, runt domain, alpha subunit 2; translocated to, 2 (CBFA2T2), transcript variant 3, mRNA [NM_001032999]	NM_001032999	CBFA2T2
252	0.0038841	0.255	129.76	208.63	0.62	A_24_P62505	Homo sapiens glycosyltransferase 25 domain containing 2 (GLT25D2), mRNA [NM_015101]	NM_015101	GLT25D2
253	0.0038945	0.255	24.78	15.03	1.65	A_24_P500752	Homo sapiens cDNA FLJ35946 fis, clone TESTI2011928. [AK093265]	AK093265	FLJ35946
254	0.0039665	0.258	86.47	64.03	1.35	A_32_P108748	AF235023 chromosome condensation protein G {Homo sapiens} (exp=0; wgp=1; cg=0), partial (3%) [THC2534530]	THC2534530	THC2534530
255	0.0039759	0.258	15.54	9.52	1.63	A_24_P357535	Homo sapiens olfactory receptor, family 7, subfamily A, member 10 (OR7A10), mRNA [NM_001005190]	NM_001005190	OR7A10
256	0.0039873	0.258	17.97	10.91	1.65	A_23_P17420	Homo sapiens breast carcinoma amplified sequence 1 (BCAS1), mRNA [NM_003657]	NM_003657	BCAS1
257	0.0040189	0.259	539.38	729.63	0.74	A_24_P164718	Homo sapiens membrane-associated ring finger (C3HC4) 2 (MARCH2), transcript variant 1, mRNA [NM_016496]	NM_016496	2014-03-02
258	0.0040451	0.259	28.97	21.7	1.34	A_24_P358400	Ankyrin repeat and SAM domain-containing protein 6 (Sterile alpha motif domain-containing protein 6) (Ankyrin repeat domain-containing protein 14). [Source:Uniprot/SWISSPROT;Acc:Q68DC2] [ENST00000326881]	ENST00000326881	ENST00000326881
259	0.0041352	0.262	27.5	15.91	1.73	A_32_P122860	ALU7_HUMAN (P39194) Alu subfamily SQ sequence contamination warning entry, partial (4%) [THC2668034]	THC2668034	THC2668034
260	0.0041598	0.262	13.37	24.94	0.54	A_24_P930111	Homo sapiens mRNA; cDNA DKFZp761J1717 (from clone DKFZp761J1717). [AL713680]	AL713680	SLC4A10
261	0.0041874	0.262	67.38	47.77	1.41	A_23_P50974	Homo sapiens HECT, C2 and WW domain containing E3 ubiquitin protein ligase 2 (HECW2), mRNA [NM_020760]	NM_020760	HECW2
262	0.0041882	0.262	912.06	1534.85	0.59	A_24_P228550	Homo sapiens tubulin, beta 1 (TUBB1), mRNA [NM_030773]	NM_030773	TUBB1
263	0.0042019	0.262	10.17	6.48	1.57	A_32_P137149	Unknown	A_32_P137149	A_32_P137149
264	0.0042078	0.262	82.27	53.81	1.53	A_24_P548274	H.sapiens (MAR11) MUC5AC mRNA for mucin (partial). [Z34282]	Z34282	MUC5AC
265	0.0042419	0.262	63.4	45.87	1.38	A_24_P194819	PREDICTED: Homo sapiens similar to testicular serine protease 2 (LOC138652), mRNA [XM_071013]	XM_071013	LOC138652
266	0.004243	0.262	13.25	7.83	1.69	A_23_P149281	Homo sapiens EPH receptor A2 (EPHA2), mRNA [NM_004431]	NM_004431	EPHA2
267	0.0042649	0.262	20.33	14.33	1.42	A_24_P390495	Homo sapiens chemokine (C-X3-C motif) ligand 1 (CX3CL1), mRNA [NM_002996]	NM_002996	CX3CL1
268	0.0042663	0.262	385.53	622.03	0.62	A_23_P6034	Homo sapiens tubulin, beta 1 (TUBB1), mRNA [NM_030773]	NM_030773	TUBB1
269	0.004278	0.262	72.57	48.48	1.5	A_32_P202182	Homo sapiens similar to Williams Beuren syndrome chromosome region 19 (LOC389517), mRNA [NM_001032389]	NM_001032389	LOC389517
270	0.0042943	0.262	43.53	69.43	0.63	A_23_P217998	Homo sapiens junctional adhesion molecule 3 (JAM3), mRNA [NM_032801]	NM_032801	JAM3
271	0.0043156	0.262	45.03	29.17	1.54	A_23_P146855	Homo sapiens metallophosphoesterase domain containing 1 (MPPED1), mRNA [NM_001044370]	NM_001044370	MPPED1
272	0.0043265	0.262	14.81	8.05	1.84	A_23_P301942	Homo sapiens natriuretic peptide precursor C (NPPC), mRNA [NM_024409]	NM_024409	NPPC
273	0.0043292	0.262	23.65	15.05	1.57	A_24_P642240	Q495E5_HUMAN (Q495E5) Nanos homolog 3 (Drosophila), partial (10%) [THC2659814]	THC2659814	THC2659814
274	0.0043781	0.264	64.89	43.05	1.51	A_23_P217178	Homo sapiens melanoma antigen family C, 1 (MAGEC1), mRNA [NM_005462]	NM_005462	MAGEC1
275	0.0043918	0.264	31.55	20.35	1.55	A_23_P63972	PREDICTED: Homo sapiens similar to double C2, gamma (LOC390213), mRNA [XR_016850]	XR_016850	LOC390213
276	0.004396	0.264	113.29	165.1	0.69	A_23_P95790	Homo sapiens intelectin 1 (galactofuranose binding) (ITLN1), mRNA [NM_017625]	NM_017625	ITLN1
277	0.004432	0.265	114.59	184.02	0.62	A_23_P152906	Homo sapiens arachidonate 12-lipoxygenase (ALOX12), mRNA [NM_000697]	NM_000697	ALOX12
278	0.0044861	0.267	23.64	16.27	1.45	A_24_P309912	Homo sapiens solute carrier family 12 (sodium/chloride transporters), member 3 (SLC12A3), mRNA [NM_000339]	NM_000339	SLC12A3
279	0.0044942	0.267	45.19	62.38	0.72	A_23_P34804	Homo sapiens neurotrophic tyrosine kinase, receptor, type 1 (NTRK1), transcript variant 2, mRNA [NM_002529]	NM_002529	NTRK1
280	0.0045441	0.267	90.93	178.53	0.51	A_23_P210425	Homo sapiens myosin, light chain 9, regulatory (MYL9), transcript variant 2, mRNA [NM_181526]	NM_181526	MYL9
281	0.0045451	0.267	19.89	13.07	1.52	A_32_P217614	Unknown	THC2694860	THC2694860
282	0.0045653	0.267	85.54	59.94	1.43	A_32_P78488	Unknown	A_32_P78488	A_32_P78488
283	0.0045691	0.267	33.75	49.81	0.68	A_23_P40734	Homo sapiens acrosin (ACR), mRNA [NM_001097]	NM_001097	ACR
284	0.0045753	0.267	18.06	11.32	1.6	A_24_P324783	Homo sapiens activin A receptor type II-like 1 (ACVRL1), transcript variant 1, mRNA [NM_000020]	NM_000020	ACVRL1
285	0.0046199	0.267	18.47	12.66	1.46	A_24_P927142	BQ334425 RC2-MT0142-151100-017-a11 MT0142 Homo sapiens cDNA, mRNA sequence [BQ334425]	BQ334425	BQ334425
286	0.0046244	0.267	100.39	134.54	0.75	A_23_P43412	Homo sapiens hemogen (HEMGN), transcript variant 1, mRNA [NM_018437]	NM_018437	HEMGN
287	0.0046316	0.267	14.1	7.83	1.8	A_23_P111888	Homo sapiens collagen triple helix repeat containing 1 (CTHRC1), mRNA [NM_138455]	NM_138455	CTHRC1
288	0.0046557	0.268	16.74	10.04	1.67	A_24_P16326	Homo sapiens roundabout, axon guidance receptor, homolog 2 (Drosophila) (ROBO2), mRNA [NM_002942]	NM_002942	ROBO2
289	0.004697	0.268	21.5	31.7	0.68	A_23_P25559	Homo sapiens ATP-binding cassette, sub-family C (CFTR/MRP), member 4 (ABCC4), mRNA [NM_005845]	NM_005845	ABCC4
290	0.0046993	0.268	210.98	312.71	0.67	A_23_P18017	Homo sapiens carboxypeptidase A3 (mast cell) (CPA3), mRNA [NM_001870]	NM_001870	CPA3
291	0.0047393	0.269	26.87	16.95	1.59	A_24_P936820	Unknown	A_24_P936820	A_24_P936820
292	0.0047784	0.269	147.46	101.45	1.45	A_32_P180265	Q5VT28_HUMAN (Q5VT28) Family with sequence similarity 27, member B (Family with sequence similarity 27, member A) (Family with sequence similarity 27, member C), partial (85%) [THC2538882]	THC2538882	THC2538882
293	0.0047949	0.269	12.49	19.87	0.63	A_32_P3476	Homo sapiens reprimo-like (RPRML), mRNA [NM_203400]	NM_203400	RPRML
294	0.0047966	0.269	29.77	21.74	1.37	A_24_P409390	PREDICTED: Homo sapiens hypothetical protein LOC729882 (LOC729882), mRNA [XM_001131613]	ENST00000314123	ENST00000314123
295	0.0048016	0.269	27.08	18.21	1.49	A_24_P935235	Homo sapiens clone DNA119530 VLCS3029 (UNQ3029) mRNA, complete cds. [AY358806]	AY358806	AY358806
296	0.0048139	0.269	14.08	8.68	1.62	A_23_P54340	Homo sapiens multiple EGF-like-domains 11 (MEGF11), mRNA [NM_032445]	NM_032445	MEGF11
297	0.0048423	0.27	44.92	34.26	1.31	A_32_P222250	Homo sapiens PRO2955 mRNA, complete cds. [AF119908]	AF119908	AF119908
298	0.0048564	0.27	96.93	71.36	1.36	A_23_P430381	Homo sapiens LysM, putative peptidoglycan-binding, domain containing 1 (LYSMD1), mRNA [NM_212551]	NM_212551	LYSMD1
299	0.0048892	0.271	5043.29	6862.4	0.73	A_23_P134684	Homo sapiens homeobox containing 1 (HMBOX1), mRNA [NM_024567]	NM_024567	HMBOX1
300	0.0049688	0.274	34.32	44.41	0.77	A_32_P78876	Unknown	A_32_P78876	A_32_P78876
