# Supplementary material for: Differential Effect of Active Smoking on Gene Expression in Male and Female Smokers
Source: J Carcinog Mutagen. Author manuscript; Available in PMC 2015 Jan 22. (PMC4303254; doi:10.4172/2157-2518.1000198)
Supplement: SI Table 3 [file NIHMS653150-supplement-SI_Table_3.xlsx]

## Sheet: ClassComparison_Male_p005
HELP
Description of the problem:
Number of classes: 2
Number of genes used for random variance estimation: 33989
Number of genes that passed filtering criteria: 16548
Type of univariate test used: Two-sample T-test (with random variance model)
Column of the Experiment Descriptors sheet that defines class variable : MaleSmoking
Univariate test random variance model parameters: a= 1.47398 , b= 4.70629 , Kolmogorov-Smirnov statistic= 0.04482
Nominal significance level of each univariate test: 0.005
Summary of Results:
Number of genes significant at 0.005 level of the univariate test: 175
In order to view the volcano plot (2 classes) or parallel coordinate plot (more than 2 classes), please switch back to Excel.
Genes which discriminate among classes:
Table 1 - Sorted by p-value of the univariate test.
Class 1: S; Class 2: SN.
The first 175 genes are significant at the nominal 0.005 level of the univariate test
	Parametric p-value	FDR	Geom mean of intensities in class 1	Geom mean of intensities in class 2	Fold-change	Unique id	Description	GB acc	Gene symbol
1	5e-07	0.00827	39.15	11.26	3.48	A_23_P256033	Homo sapiens eukaryotic translation elongation factor 1 alpha 2 (EEF1A2), mRNA [NM_001958]	NM_001958	EEF1A2
2	1.39e-05	0.109	4749.01	7964.33	0.6	A_23_P117662	Homo sapiens histidine decarboxylase (HDC), mRNA [NM_002112]	NM_002112	HDC
3	2.17e-05	0.109	155.33	240.29	0.65	A_23_P44663	Alpha-1-antitrypsin-related protein precursor. [Source:Uniprot/SWISSPROT;Acc:P20848] [ENST00000238576]	ENST00000238576	SERPINA2
4	2.64e-05	0.109	18.67	8.3	2.25	A_24_P233014	Homo sapiens kinesin family member 19 (KIF19), mRNA [NM_153209]	NM_153209	KIF19
5	4.21e-05	0.125	21.71	12.33	1.76	A_23_P311818	Homo sapiens growth hormone releasing hormone (GHRH), mRNA [NM_021081]	NM_021081	GHRH
6	4.53e-05	0.125	917.88	2387.74	0.38	A_24_P931476	Homo sapiens family with sequence similarity 44, member A, mRNA (cDNA clone IMAGE:5503684), with apparent retained intron. [BC043603]	BC043603	FAM44A
7	9.46e-05	0.19	20.05	8.68	2.31	A_32_P49054	Unknown	THC2669500	THC2669500
8	0.0001099	0.19	78.17	47.04	1.66	A_23_P84084	Homo sapiens GDNF family receptor alpha 2 (GFRA2), mRNA [NM_001495]	NM_001495	GFRA2
9	0.0001446	0.19	18.44	8.76	2.11	A_23_P500542	Homo sapiens diencephalon/mesencephalon homeobox 1 (DMBX1), transcript variant 2, mRNA [NM_147192]	NM_147192	DMBX1
10	0.0001454	0.19	100.09	32.12	3.12	A_23_P420431	Homo sapiens XK, Kell blood group complex subunit-related family, member 3 (XKR3), mRNA [NM_175878]	NM_175878	XKR3
11	0.000157	0.19	28.72	16.95	1.69	A_32_P66684	Unknown	THC2689970	THC2689970
12	0.0001589	0.19	18.67	8.54	2.19	A_23_P412389	Homo sapiens fibroblast growth factor 18 (FGF18), mRNA [NM_003862]	NM_003862	FGF18
13	0.0001619	0.19	21.33	11.51	1.85	A_23_P207307	Homo sapiens cDNA FLJ11029 fis, clone PLACE1004156. [AK001891]	AK001891	PRR11
14	0.0001732	0.19	28.77	12.5	2.3	A_23_P170667	Homo sapiens aspartate beta-hydroxylase domain containing 1 (ASPHD1), mRNA [NM_181718]	NM_181718	ASPHD1
15	0.0001782	0.19	217.32	73.04	2.98	A_23_P159893	Homo sapiens chordin-like 1 (CHRDL1), mRNA [NM_145234]	NM_145234	CHRDL1
16	0.0001874	0.19	39.76	26.24	1.52	A_23_P156505	Homo sapiens interferon regulatory factor 4 (IRF4), mRNA [NM_002460]	NM_002460	IRF4
17	0.0002066	0.19	59.95	30.39	1.97	A_24_P96505	Homo sapiens GDNF family receptor alpha 2 (GFRA2), mRNA [NM_001495]	NM_001495	GFRA2
18	0.0002068	0.19	17.04	35.91	0.47	A_32_P15264	UI-H-BW1-amg-g-03-0-UI.s1 NCI_CGAP_Sub7 Homo sapiens cDNA clone IMAGE:3069892 3', mRNA sequence [BF512676]	BF512676	BF512676
19	0.0002225	0.194	9528.2	4792.28	1.99	A_23_P91230	Homo sapiens secretory leukocyte peptidase inhibitor (SLPI), mRNA [NM_003064]	NM_003064	SLPI
20	0.0002503	0.199	72.39	101.58	0.71	A_23_P214897	Homo sapiens A kinase (PRKA) anchor protein (gravin) 12 (AKAP12), transcript variant 2, mRNA [NM_144497]	NM_144497	AKAP12
21	0.0002612	0.199	183.88	302.42	0.61	A_23_P110022	Homo sapiens GATA binding protein 2 (GATA2), mRNA [NM_032638]	NM_032638	GATA2
22	0.0002732	0.199	25.74	15.13	1.7	A_23_P111517	Homo sapiens Williams-Beuren syndrome chromosome region 17 (WBSCR17), mRNA [NM_022479]	NM_022479	WBSCR17
23	0.0002767	0.199	9.95	20.86	0.48	A_24_P132008	Homo sapiens msh homeobox 2 (MSX2), mRNA [NM_002449]	NM_002449	MSX2
24	0.0003308	0.228	22.16	9.67	2.29	A_23_P93213	Homo sapiens solute carrier family 22 (organic anion transporter), member 7 (SLC22A7), transcript variant 2, mRNA [NM_153320]	NM_153320	SLC22A7
25	0.0003575	0.23	34.03	14.89	2.29	A_24_P821988	H62159 yr47b09.s1 Soares fetal liver spleen 1NFLS Homo sapiens cDNA clone IMAGE:208409 3' similar to contains Alu repetitive element;contains MER15 repetitive element ;, mRNA sequence [H62159]	H62159	H62159
26	0.0003606	0.23	449.51	263.01	1.71	A_23_P74252	Homo sapiens cDNA clone IMAGE:6161550. [BC056896]	BC056896	HSPC157
27	0.0004187	0.249	29.67	17.63	1.68	A_23_P56163	Homo sapiens protein tyrosine phosphatase, receptor type, S (PTPRS), transcript variant 1, mRNA [NM_002850]	NM_002850	PTPRS
28	0.0004453	0.249	33.47	10.32	3.24	A_32_P122595	ALU6_HUMAN (P39193) Alu subfamily SP sequence contamination warning entry, partial (13%) [THC2702250]	THC2702250	THC2702250
29	0.0004895	0.249	36.71	17.47	2.1	A_32_P62963	Homo sapiens similar to Keratin, type I cytoskeletal 16 (Cytokeratin-16) (CK-16) (Keratin-16) (K16), mRNA (cDNA clone MGC:102966 IMAGE:4752428), complete cds. [BC110641]	BC110641	MGC102966
30	0.0004955	0.249	31.05	19.47	1.6	A_24_P512530	Unknown	A_24_P512530	A_24_P512530
31	0.0005196	0.249	66.31	33.32	1.99	A_24_P235520	FAM27E1 protein. [Source:Uniprot/SPTREMBL;Acc:Q08E93] [ENST00000377492]	ENST00000377492	ENST00000377492
32	0.0005385	0.249	14.69	8.3	1.77	A_23_P427278	Homo sapiens putative transcription factor (MTG8) mRNA, alternatively spliced, partial cds. [AF018283]	AF018283	RUNX1T1
33	0.0005692	0.249	51.63	32.67	1.58	A_24_P204614	Homo sapiens forkhead box D4 (FOXD4), mRNA [NM_207305]	NM_207305	FOXD4
34	0.0005933	0.249	21.37	6.8	3.14	A_24_P889527	Q8N382_HUMAN (Q8N382) Stromal interaction molecule 1,, partial (14%) [THC2638015]	THC2638015	THC2638015
35	0.0005941	0.249	27.72	16.71	1.66	A_23_P323749	Homo sapiens PIF1 5'-to-3' DNA helicase homolog (S. cerevisiae) (PIF1), mRNA [NM_025049]	NM_025049	PIF1
36	0.0006093	0.249	104.74	209.1	0.5	A_23_P212696	Homo sapiens follistatin-like 1 (FSTL1), mRNA [NM_007085]	NM_007085	FSTL1
37	0.0006127	0.249	463.62	752.44	0.62	A_23_P19987	Homo sapiens insulin-like growth factor 2 mRNA binding protein 3 (IGF2BP3), mRNA [NM_006547]	NM_006547	IGF2BP3
38	0.0006212	0.249	92.13	47.06	1.96	A_23_P6943	Homo sapiens G protein-coupled receptor 15 (GPR15), mRNA [NM_005290]	NM_005290	GPR15
39	0.0006254	0.249	93.68	54.8	1.71	A_23_P348979	FAM27E1 protein. [Source:Uniprot/SPTREMBL;Acc:Q08E93] [ENST00000377492]	ENST00000377492	ENST00000377492
40	0.0006264	0.249	346.95	528.01	0.66	A_23_P79323	Homo sapiens cyclin-dependent kinase 5, regulatory subunit 2 (p39) (CDK5R2), mRNA [NM_003936]	NM_003936	CDK5R2
41	0.0006729	0.249	20.04	7.64	2.62	A_23_P141706	Homo sapiens transcription elongation factor B polypeptide 3B (elongin A2) (TCEB3B), mRNA [NM_016427]	NM_016427	TCEB3B
42	0.0006891	0.249	593.11	116.08	5.11	A_23_P358709	Homo sapiens aryl-hydrocarbon receptor repressor (AHRR), mRNA [NM_020731]	NM_020731	AHRR
43	0.0007168	0.249	792.85	462.35	1.71	A_24_P46689	Homo sapiens SAM and SH3 domain containing 1 (SASH1), mRNA [NM_015278]	NM_015278	SASH1
44	0.0007209	0.249	25.05	11.07	2.26	A_23_P213350	Unknown	A_23_P213350	A_23_P213350
45	0.0007244	0.249	20.11	11.36	1.77	A_24_P924316	Unknown	THC2657597	THC2657597
46	0.0007332	0.249	62.68	324.54	0.19	A_23_P63343	Homo sapiens urotensin 2 (UTS2), transcript variant 1, mRNA [NM_021995]	NM_021995	UTS2
47	0.0007542	0.249	26.22	14.16	1.85	A_24_P309912	Homo sapiens solute carrier family 12 (sodium/chloride transporters), member 3 (SLC12A3), mRNA [NM_000339]	NM_000339	SLC12A3
48	0.0007545	0.249	18.94	9.07	2.09	A_23_P131036	Homo sapiens cDNA clone IMAGE:4300770, complete cds. [BC007817]	BC007817	BC007817
49	0.0007571	0.249	34.65	17.84	1.94	A_32_P223661	as48d05.x1 Barstead aorta HPLRB6 Homo sapiens cDNA clone IMAGE:2320425 3', mRNA sequence [AI719994]	AI719994	AI719994
50	0.0007737	0.249	39.91	18.85	2.12	A_23_P435018	Homo sapiens unc-45 homolog B (C. elegans) (UNC45B), transcript variant 1, mRNA [NM_173167]	NM_173167	UNC45B
51	0.0007828	0.249	26.99	9.71	2.78	A_24_P933688	Homo sapiens partial mRNA for steerin2 protein (STEERIN2 gene), alternative exon 1e. [AJ488206]	AJ488206	NAV2
52	0.0007881	0.249	174.8	255.44	0.68	A_24_P931859	Homo sapiens cDNA FLJ90181 fis, clone MAMMA1000706. [AK074662]	AK074662	AK074662
53	0.0008267	0.249	195.2	385.52	0.51	A_23_P210581	Homo sapiens potassium voltage-gated channel, subfamily G, member 1 (KCNG1), transcript variant 1, mRNA [NM_002237]	NM_002237	KCNG1
54	0.0008288	0.249	62.82	203.29	0.31	A_24_P47988	Homo sapiens elongation factor RNA polymerase II-like 3 (ELL3), mRNA [NM_025165]	NM_025165	ELL3
55	0.0008292	0.249	34.51	19.7	1.75	A_23_P1505	Homo sapiens low density lipoprotein receptor-related protein 5 (LRP5), mRNA [NM_002335]	NM_002335	LRP5
56	0.0008907	0.263	12.9	23.46	0.55	A_23_P353679	Homo sapiens lens epithelial protein (LENEP), mRNA [NM_018655]	NM_018655	LENEP
57	0.0009416	0.271	97.59	58.32	1.67	A_23_P430381	Homo sapiens LysM, putative peptidoglycan-binding, domain containing 1 (LYSMD1), mRNA [NM_212551]	NM_212551	LYSMD1
58	0.0009596	0.271	438.68	1051.42	0.42	A_23_P162314	Homo sapiens desert hedgehog homolog (Drosophila) (DHH), mRNA [NM_021044]	NM_021044	DHH
59	0.0009835	0.271	1095.97	1846.12	0.59	A_24_P127543	Unknown	A_24_P127543	A_24_P127543
60	0.0009993	0.271	11.6	5.92	1.96	A_24_P936067	Unknown	A_24_P936067	A_24_P936067
61	0.0010043	0.271	23.39	12.76	1.83	A_23_P53345	Homo sapiens aryl hydrocarbon receptor nuclear translocator-like 2 (ARNTL2), mRNA [NM_020183]	NM_020183	ARNTL2
62	0.001014	0.271	14.17	7.85	1.8	A_23_P301855	Homo sapiens limbic system-associated membrane protein (LSAMP), mRNA [NM_002338]	NM_002338	LSAMP
63	0.0010542	0.277	29.99	12.67	2.37	A_23_P370782	Homo sapiens mRNA similar to hypothetical protein FLJ21463 (cDNA clone MGC:15793 IMAGE:3504595), complete cds. [BC008001]	ENST00000377515	ENST00000377515
64	0.0010912	0.282	18.03	55.16	0.33	A_24_P229180	Unknown	ENST00000259289	ENST00000259289
65	0.0011595	0.287	833.98	1198.15	0.7	A_24_P926960	Homo sapiens multiple EGF-like-domains 6 (MEGF6), mRNA [NM_001409]	NM_001409	MEGF6
66	0.0011605	0.287	16.68	7.91	2.11	A_23_P127054	Homo sapiens pantothenate kinase 1 (PANK1), transcript variant alpha, mRNA [NM_148977]	NM_148977	PANK1
67	0.0011613	0.287	81.33	149.56	0.54	A_23_P158925	Homo sapiens G protein-coupled receptor 125 (GPR125), mRNA [NM_145290]	NM_145290	GPR125
68	0.0011857	0.287	18.84	13.8	1.36	A_24_P531312	AA515157 ng68d08.s1 NCI_CGAP_Lip2 Homo sapiens cDNA clone IMAGE:939951 similar to contains Alu repetitive element;, mRNA sequence [AA515157]	THC2555689	THC2555689
69	0.0012037	0.287	167.86	332.57	0.5	A_23_P431305	Homo sapiens family with sequence similarity 69, member B (FAM69B), mRNA [NM_152421]	NM_152421	FAM69B
70	0.0012177	0.287	317.08	166.01	1.91	A_32_P168727	Unknown	A_32_P168727	A_32_P168727
71	0.0012459	0.287	25.07	12.05	2.08	A_24_P68358	Homo sapiens similar to absent in melanoma 1 (FLJ38020), mRNA [NM_001039775]	NM_001039775	FLJ38020
72	0.0012492	0.287	29.02	16.21	1.79	A_23_P351328	Homo sapiens chromosome 2 open reading frame 53 (C2orf53), mRNA [NM_178553]	NM_178553	C2orf53
73	0.0012727	0.289	14.87	9.09	1.64	A_24_P187355	Unknown	A_24_P187355	A_24_P187355
74	0.0013316	0.298	19.43	9	2.16	A_32_P527371	Homo sapiens RUN and TBC1 domain containing 2 (RUTBC2), transcript variant 1, mRNA [NM_001039948]	NM_001039948	RUTBC2
75	0.0014307	0.305	15.09	8.78	1.72	A_23_P5703	Homo sapiens lysozyme-like (LYG2), mRNA [NM_175735]	NM_175735	LYG2
76	0.0014308	0.305	25.15	16.05	1.57	A_24_P800604	Homo sapiens family with sequence similarity 83, member H (FAM83H), mRNA [NM_198488]	NM_198488	FAM83H
77	0.0014339	0.305	12.63	5.01	2.52	A_24_P844984	Homo sapiens polymeric immunoglobulin receptor (PIGR), mRNA [NM_002644]	NM_002644	PIGR
78	0.0014393	0.305	250.87	58.5	4.29	A_23_P344400	Homo sapiens aryl-hydrocarbon receptor repressor (AHRR), mRNA [NM_020731]	NM_020731	AHRR
79	0.0014778	0.306	31.47	23.63	1.33	A_23_P163455	Homo sapiens microtubule-associated protein 1A (MAP1A), mRNA [NM_002373]	NM_002373	MAP1A
80	0.0014799	0.306	12.68	31.52	0.4	A_24_P218905	Homo sapiens tetraspanin 9 (TSPAN9), mRNA [NM_006675]	NM_006675	TSPAN9
81	0.0015154	0.31	72.25	44.28	1.63	A_23_P6771	Homo sapiens LIM and cysteine-rich domains 1 (LMCD1), mRNA [NM_014583]	NM_014583	LMCD1
82	0.0015829	0.313	21.05	10.16	2.07	A_24_P930799	Unknown	A_24_P930799	A_24_P930799
83	0.0015975	0.313	21.06	12.02	1.75	A_23_P14667	Homo sapiens solute carrier family 28 (sodium-coupled nucleoside transporter), member 1 (SLC28A1), transcript variant 1, mRNA [NM_004213]	NM_004213	SLC28A1
84	0.0016019	0.313	26.59	17	1.56	A_24_P450398	Homo sapiens FKSG39 (FKSG39) mRNA, complete cds. [AF333077]	AF333077	AF333077
85	0.0016514	0.313	331.72	507.74	0.65	A_24_P409971	Homo sapiens nexilin (F actin binding protein) (NEXN), mRNA [NM_144573]	NM_144573	NEXN
86	0.0016625	0.313	40.94	22.33	1.83	A_24_P598999	BF932142 CM2-NT0210-181200-625-h06 NT0210 Homo sapiens cDNA, mRNA sequence [BF932142]	BF932142	BF932142
87	0.0016896	0.313	27.03	12.06	2.24	A_23_P312752	Homo sapiens potassium inwardly-rectifying channel, subfamily J, member 13 (KCNJ13), mRNA [NM_002242]	NM_002242	KCNJ13
88	0.0016947	0.313	1979.16	1120.63	1.77	A_24_P190472	Homo sapiens secretory leukocyte peptidase inhibitor (SLPI), mRNA [NM_003064]	NM_003064	SLPI
89	0.0017027	0.313	341.74	540.77	0.63	A_23_P90357	Homo sapiens thromboxane A2 receptor (TBXA2R), transcript variant 2, mRNA [NM_001060]	NM_001060	TBXA2R
90	0.0017218	0.313	9.61	20.04	0.48	A_24_P889070	Homo sapiens cDNA FLJ13585 fis, clone PLACE1009150. [AK023647]	AK023647	AK023647
91	0.0017284	0.313	15.84	44.46	0.36	A_24_P83899	Homo sapiens glutamate receptor, metabotropic 5 (GRM5), mRNA [NM_000842]	NM_000842	GRM5
92	0.0017411	0.313	14.65	8.13	1.8	A_23_P114857	Homo sapiens phospholipase A2, group IIE (PLA2G2E), mRNA [NM_014589]	NM_014589	PLA2G2E
93	0.0017781	0.316	13.29	7.65	1.74	A_23_P89302	Homo sapiens calcium channel, voltage-dependent, gamma subunit 1 (CACNG1), mRNA [NM_000727]	NM_000727	CACNG1
94	0.0019576	0.341	15.16	7.4	2.05	A_24_P101704	Homo sapiens receptor tyrosine kinase-like orphan receptor 2 (ROR2), mRNA [NM_004560]	NM_004560	ROR2
95	0.0019605	0.341	44.13	30.03	1.47	A_24_P39928	Syncollin. [Source:Uniprot/SPTREMBL;Acc:Q0VAF6] [ENST00000318438]	ENST00000318438	SYCN
96	0.0019829	0.341	80.94	142.35	0.57	A_32_P148737	BX093417 BX093417 Soares_parathyroid_tumor_NbHPA Homo sapiens cDNA clone IMAGp998H104274 ; IMAGE:1683513, mRNA sequence [BX093417]	BX093417	BX093417
97	0.0019973	0.341	12.71	27.03	0.47	A_23_P350591	Homo sapiens chromosome X open reading frame 20 (CXorf20), mRNA [NM_153346]	NM_153346	CXorf20
98	0.0020314	0.343	24.36	15.21	1.6	A_24_P374427	Homo sapiens zinc finger, DHHC-type containing 21 (ZDHHC21), mRNA [NM_178566]	NM_178566	ZDHHC21
99	0.0021428	0.349	15.06	10.23	1.47	A_23_P372074	Homo sapiens pp7201 mRNA, complete cds. [AF318359]	AF318359	C17orf27
100	0.0021562	0.349	4294.5	2634.77	1.63	A_32_P113472	CA314451 UI-CF-FN0-afh-a-09-0-UI.s1 UI-CF-FN0 Homo sapiens cDNA clone UI-CF-FN0-afh-a-09-0-UI 3', mRNA sequence [CA314451]	CA314451	CA314451
101	0.0021722	0.349	56.6	93.55	0.61	A_23_P210060	Homo sapiens hypothetical protein MGC13057 (MGC13057), transcript variant 1, mRNA [NM_001042519]	NM_001042519	MGC13057
102	0.0021727	0.349	171.73	95.31	1.8	A_32_P112623	FAM27E1 protein. [Source:Uniprot/SPTREMBL;Acc:Q08E93] [ENST00000377492]	ENST00000377492	ENST00000377492
103	0.0021959	0.349	3552.65	1869.8	1.9	A_23_P93442	Homo sapiens SAM and SH3 domain containing 1 (SASH1), mRNA [NM_015278]	NM_015278	SASH1
104	0.0022727	0.349	78.96	49.37	1.6	A_32_P124833	PREDICTED: Homo sapiens similar to 3-oxoacid CoA transferase 2 (LOC732215), mRNA [XR_015772]	XR_015772	LOC732215
105	0.0023426	0.349	48.74	20.46	2.38	A_23_P146134	Homo sapiens dual specificity phosphatase 26 (putative) (DUSP26), mRNA [NM_024025]	NM_024025	DUSP26
106	0.0023798	0.349	468.5	962.25	0.49	A_24_P83799	PREDICTED: Homo sapiens similar to ankyrin repeat domain 33 (LOC651746), mRNA [XM_001130634]	ENST00000296657	LOC651746
107	0.0023863	0.349	47.34	18.34	2.58	A_24_P131718	Homo sapiens RAB6B, member RAS oncogene family (RAB6B), mRNA [NM_016577]	NM_016577	RAB6B
108	0.0023909	0.349	38.33	21.18	1.81	A_23_P113793	Homo sapiens zinc finger, BED-type containing 2 (ZBED2), mRNA [NM_024508]	NM_024508	ZBED2
109	0.002428	0.349	23.9	15.25	1.57	A_32_P114087	BX109999 Soares_fetal_liver_spleen_1NFLS_S1 Homo sapiens cDNA clone IMAGp998G05975, mRNA sequence [BX109999]	BX109999	BX109999
110	0.0024732	0.349	1548.17	2513.83	0.62	A_23_P213102	Homo sapiens palladin, cytoskeletal associated protein (PALLD), mRNA [NM_016081]	NM_016081	PALLD
111	0.0024792	0.349	23.07	12.8	1.8	A_23_P136724	Homo sapiens mRNA; cDNA DKFZp686B14224 (from clone DKFZp686B14224). [BX640843]	BX640843	LOC344887
112	0.0025199	0.349	24.39	49.61	0.49	A_32_P164593	Homo sapiens zinc finger, matrin type 4 (ZMAT4), mRNA [NM_024645]	NM_024645	ZMAT4
113	0.0025275	0.349	28.09	13.54	2.07	A_23_P424878	Homo sapiens KIAA1688 protein (KIAA1688), mRNA [NM_025251]	NM_025251	KIAA1688
114	0.0025344	0.349	25.49	12.65	2.02	A_23_P321846	Homo sapiens potassium voltage-gated channel, delayed-rectifier, subfamily S, member 1 (KCNS1), mRNA [NM_002251]	NM_002251	KCNS1
115	0.0025359	0.349	39.73	27.13	1.46	A_23_P408070	Homo sapiens ADP-ribosylarginine hydrolase (ADPRH), mRNA [NM_001125]	NM_001125	ADPRH
116	0.0025386	0.349	5685.26	9382.74	0.61	A_23_P113204	Homo sapiens fibroblast growth factor 3 (murine mammary tumor virus integration site (v-int-2) oncogene homolog) (FGF3), mRNA [NM_005247]	NM_005247	FGF3
117	0.0025407	0.349	26.2	15.97	1.64	A_23_P48698	Homo sapiens ADAM metallopeptidase domain 20 (ADAM20), mRNA [NM_003814]	NM_003814	ADAM20
118	0.0025769	0.349	157.38	88.58	1.78	A_32_P180265	Q5VT28_HUMAN (Q5VT28) Family with sequence similarity 27, member B (Family with sequence similarity 27, member A) (Family with sequence similarity 27, member C), partial (85%) [THC2538882]	THC2538882	THC2538882
119	0.0026059	0.349	17.11	7.47	2.29	A_32_P92840	AI830766 wj61a07.x1 NCI_CGAP_Lu19 Homo sapiens cDNA clone IMAGE:2407284 3' similar to SW:C1QA_HUMAN P02745 COMPLEMENT C1Q SUBCOMPONENT, A CHAIN PRECURSOR. ;, mRNA sequence [AI830766]	AI830766	AI830766
120	0.0026063	0.349	115.13	50.85	2.26	A_24_P339560	Homo sapiens sialic acid binding Ig-like lectin 11 (SIGLEC11), mRNA [NM_052884]	NM_052884	SIGLEC11
121	0.0026074	0.349	22.83	10.17	2.24	A_23_P343261	Homo sapiens chromosome 1 open reading frame 211, mRNA (cDNA clone MGC:40168 IMAGE:5141008), complete cds. [BC030279]	ENST00000324328	ENST00000324328
122	0.0026075	0.349	19.34	8.75	2.21	A_23_P423108	Homo sapiens tudor domain containing 10 (TDRD10), mRNA [NM_182499]	NM_182499	TDRD10
123	0.0026181	0.349	21.4	10.44	2.05	A_23_P212482	Homo sapiens solute carrier family 9 (sodium/hydrogen exchanger), member 9 (SLC9A9), mRNA [NM_173653]	NM_173653	SLC9A9
124	0.0026357	0.349	19.43	6.53	2.97	A_32_P131633	full-length cDNA clone CS0DI035YF03 of Placenta Cot 25-normalized of Homo sapiens (human). [CR598849]	CR598849	CR598849
125	0.0026619	0.349	30.45	18.64	1.63	A_23_P106922	Homo sapiens carbohydrate (N-acetylglucosamine 6-O) sulfotransferase 6 (CHST6), mRNA [NM_021615]	NM_021615	CHST6
126	0.002673	0.349	38.83	20	1.94	A_23_P49677	Homo sapiens unc-45 homolog B (C. elegans) (UNC45B), transcript variant 1, mRNA [NM_173167]	NM_173167	UNC45B
127	0.0026968	0.349	7591.83	3028.16	2.51	A_23_P11543	Homo sapiens fucosidase, alpha-L- 1, tissue (FUCA1), mRNA [NM_000147]	NM_000147	FUCA1
128	0.002699	0.349	22.42	62.7	0.36	A_23_P364504	CDNA FLJ37034 fis, clone BRACE2011478 (Hypothetical protein FLJ37034). [Source:Uniprot/SPTREMBL;Acc:Q8N9J7] [ENST00000357303]	ENST00000357303	ENST00000357303
129	0.0027889	0.358	28.4	9.44	3.01	A_23_P15478	Homo sapiens netrin 1 (NTN1), mRNA [NM_004822]	NM_004822	NTN1
130	0.0028563	0.364	12.72	7.17	1.77	A_24_P914155	Homo sapiens ubiquitin specific peptidase 54 (USP54), mRNA [NM_152586]	NM_152586	USP54
131	0.0029484	0.37	718.81	496.13	1.45	A_23_P408955	Homo sapiens E2F transcription factor 2 (E2F2), mRNA [NM_004091]	NM_004091	E2F2
132	0.0029504	0.37	26.71	12.47	2.14	A_23_P143316	Homo sapiens prion protein 2 (dublet) (PRND), mRNA [NM_012409]	NM_012409	PRND
133	0.0030102	0.375	20.72	11.44	1.81	A_32_P131624	AU157551 PLACE1 Homo sapiens cDNA clone PLACE1008231 3', mRNA sequence [AU157551]	AU157551	AU157551
134	0.0030565	0.377	326.02	476	0.68	A_23_P88740	Homo sapiens centromere protein N (CENPN), mRNA [NM_018455]	NM_018455	CENPN
135	0.003126	0.383	632.88	908.48	0.7	A_23_P11025	Homo sapiens cDNA FLJ37939 fis, clone CTONG2007613, highly similar to ZINC FINGER PROTEIN 185. [AK095258]	AK095258	ZNF185
136	0.003162	0.385	8952.91	4947.78	1.81	A_23_P64721	Homo sapiens G protein-coupled receptor 109B (GPR109B), mRNA [NM_006018]	NM_006018	GPR109B
137	0.0032727	0.395	52.11	23.43	2.22	A_32_P405902	Homo sapiens C21orf15 protein (C21orf15) mRNA, partial cds. [AY040090]	AY040090	C21orf15
138	0.0033064	0.396	13.17	7.4	1.78	A_24_P911017	Homo sapiens mRNA for nuclear receptor co-repressor isoform 1, partial cds. [AB028450]	AB028450	NCOR1
139	0.0033397	0.396	32.57	16.24	2.01	A_23_P410456	Unknown	A_23_P410456	A_23_P410456
140	0.003353	0.396	16.84	7.08	2.38	A_23_P87120	Olfactory receptor (Fragment). [Source:Uniprot/SPTREMBL;Acc:Q6KH09] [ENST00000333984]	ENST00000333984	ENST00000333984
141	0.0033709	0.396	35.24	13.48	2.61	A_24_P524462	Unknown	A_24_P524462	A_24_P524462
142	0.0034488	0.401	47.09	68.81	0.68	A_23_P34804	Homo sapiens neurotrophic tyrosine kinase, receptor, type 1 (NTRK1), transcript variant 2, mRNA [NM_002529]	NM_002529	NTRK1
143	0.0034675	0.401	32.39	19.62	1.65	A_24_P398370	Q804E3_GASAC (Q804E3) Neuronal 22 protein (Fragment), partial (18%) [THC2569153]	THC2569153	THC2569153
144	0.0035412	0.404	39.57	28.55	1.39	A_23_P107974	Homo sapiens fucosyltransferase 2 (secretor status included) (FUT2), mRNA [NM_000511]	NM_000511	FUT2
145	0.0035442	0.404	17.17	26.87	0.64	A_23_P154037	Homo sapiens aldehyde oxidase 1 (AOX1), mRNA [NM_001159]	NM_001159	AOX1
146	0.0035601	0.404	27.46	16.12	1.7	A_23_P114061	Homo sapiens transient receptor potential cation channel, subfamily M, member 3 (TRPM3), transcript variant 9, mRNA [NM_001007471]	NM_001007471	TRPM3
147	0.003644	0.408	62.16	89.77	0.69	A_23_P205666	Homo sapiens regulator of G-protein signalling 6 (RGS6), mRNA [NM_004296]	NM_004296	RGS6
148	0.0036526	0.408	20.51	12.56	1.63	A_24_P76319	Unknown	A_24_P76319	A_24_P76319
149	0.0036934	0.408	255.36	424.3	0.6	A_23_P48212	Homo sapiens C-type lectin domain family 1, member B (CLEC1B), mRNA [NM_016509]	NM_016509	CLEC1B
150	0.0037189	0.408	724.36	1174.35	0.62	A_32_P209770	Unknown	THC2650022	THC2650022
151	0.0037654	0.408	95.41	55.81	1.71	A_23_P434919	Homo sapiens RAB42, member RAS oncogene family (RAB42), mRNA [NM_152304]	NM_152304	RAB42
152	0.0037707	0.408	55.06	107.97	0.51	A_23_P89871	Homo sapiens zinc finger protein 415 (ZNF415), mRNA [NM_018355]	NM_018355	ZNF415
153	0.0037887	0.408	395.37	169.44	2.33	A_23_P119322	Homo sapiens sialic acid binding Ig-like lectin 11 (SIGLEC11), mRNA [NM_052884]	NM_052884	SIGLEC11
154	0.0037994	0.408	27.24	19.08	1.43	A_24_P13285	Homo sapiens protein phosphatase 1, regulatory (inhibitor) subunit 1A (PPP1R1A), mRNA [NM_006741]	NM_006741	PPP1R1A
155	0.0039476	0.421	275.97	511.73	0.54	A_24_P279172	Homo sapiens hypothetical protein MGC4655 (MGC4655), mRNA [NM_033309]	NM_033309	MGC4655
156	0.0040042	0.424	485.46	748.04	0.65	A_24_P164718	Homo sapiens membrane-associated ring finger (C3HC4) 2 (MARCH2), transcript variant 1, mRNA [NM_016496]	NM_016496	2014-03-02
157	0.0040368	0.424	15.32	9.82	1.56	A_23_P33961	Homo sapiens bombesin-like receptor 3 (BRS3), mRNA [NM_001727]	NM_001727	BRS3
158	0.0040684	0.424	64.88	92.82	0.7	A_24_P357169	Homo sapiens epiplakin 1 (EPPK1), mRNA [NM_031308]	NM_031308	EPPK1
159	0.0040868	0.424	10.59	22.27	0.48	A_32_P122494	AI652920 wb40g09.x1 NCI_CGAP_GC6 Homo sapiens cDNA clone IMAGE:2308192 3' similar to SW:NMA_HUMAN Q13145 PUTATIVE TRANSMEMBRANE PROTEIN NMA PRECURSOR. ;, mRNA sequence [AI652920]	AI652920	AI652920
160	0.0040994	0.424	131.39	78.8	1.67	A_23_P212500	Homo sapiens transferrin (TF), mRNA [NM_001063]	NM_001063	TF
161	0.0043054	0.44	31.28	21.32	1.47	A_32_P65350	AU148042 MAMMA1 Homo sapiens cDNA clone MAMMA1002434 3', mRNA sequence [AU148042]	AU148042	AU148042
162	0.004309	0.44	226.05	328.13	0.69	A_24_P409910	Unknown	A_24_P409910	A_24_P409910
163	0.0043328	0.44	32.67	21.16	1.54	A_23_P165521	Homo sapiens striatin, calmodulin binding protein (STRN), mRNA [NM_003162]	NM_003162	STRN
164	0.0043571	0.44	20.11	7.67	2.62	A_23_P301942	Homo sapiens natriuretic peptide precursor C (NPPC), mRNA [NM_024409]	NM_024409	NPPC
165	0.0044076	0.441	18.84	10.81	1.74	A_24_P25437	Homo sapiens, clone IMAGE:4105361, mRNA, partial cds. [BC016338]	BC016338	BC016338
166	0.0044514	0.441	1955.15	1392	1.4	A_32_P144238	za82f07.s1 Soares_fetal_lung_NbHL19W Homo sapiens cDNA clone IMAGE:299077 3' similar to gb:X69654 40S RIBOSOMAL PROTEIN S26 (HUMAN);, mRNA sequence [N75427]	N75427	N75427
167	0.004453	0.441	34.16	46.88	0.73	A_32_P78876	Unknown	A_32_P78876	A_32_P78876
168	0.0045439	0.448	34.07	19.45	1.75	A_24_P458479	Homo sapiens family with sequence similarity 27, member E1 (FAM27E1), mRNA [NM_001024608]	NM_001024608	FAM27E1
169	0.0046195	0.452	10.39	58.5	0.18	A_23_P128362	Homo sapiens myosin binding protein C, slow type (MYBPC1), transcript variant 2, mRNA [NM_206819]	NM_206819	MYBPC1
170	0.004662	0.454	37.43	23.47	1.59	A_23_P16384	Homo sapiens NLR family, pyrin domain containing 7 (NLRP7), transcript variant 1, mRNA [NM_139176]	NM_139176	NLRP7
171	0.004694	0.454	19.28	29.37	0.66	A_24_P32473	Homo sapiens ELOVL family member 7, elongation of long chain fatty acids (yeast) (ELOVL7), mRNA [NM_024930]	NM_024930	ELOVL7
172	0.0047665	0.459	13.19	6.52	2.03	A_24_P603453	PREDICTED: Homo sapiens similar to eukaryotic translation elongation factor 1 alpha 2 (LOC650082), mRNA [XR_018783]	XR_018783	LOC650082
173	0.0048312	0.46	12.73	8.07	1.58	A_24_P517355	Unknown	A_24_P517355	A_24_P517355
174	0.0048439	0.46	15.1	9.45	1.6	A_23_P353524	Homo sapiens involucrin (IVL), mRNA [NM_005547]	NM_005547	IVL
175	0.0048658	0.46	46.31	17.91	2.59	A_32_P45727	Unknown	A_32_P45727	A_32_P45727
