# Supplementary material for: Differential Effect of Active Smoking on Gene Expression in Male and Female Smokers
Source: J Carcinog Mutagen. Author manuscript; Available in PMC 2015 Jan 22. (PMC4303254; doi:10.4172/2157-2518.1000198)
Supplement: SI Table 4 [file NIHMS653150-supplement-SI_Table_4.xlsx]

## Sheet: ClassComparison_Female_p005
HELP
Description of the problem:
Number of classes: 2
Number of genes used for random variance estimation: 33989
Number of genes that passed filtering criteria: 16548
Type of univariate test used: Two-sample T-test (with random variance model)
Column of the Experiment Descriptors sheet that defines class variable : FemaleSmoking
Univariate test random variance model parameters: a= 1.68434 , b= 3.17181 , Kolmogorov-Smirnov statistic= 0.03291
Nominal significance level of each univariate test: 0.005
Summary of Results:
Number of genes significant at 0.005 level of the univariate test: 237
In order to view the volcano plot (2 classes) or parallel coordinate plot (more than 2 classes), please switch back to Excel.
Genes which discriminate among classes:
Table 1 - Sorted by p-value of the univariate test.
Class 1: S; Class 2: SN.
The first 237 genes are significant at the nominal 0.005 level of the univariate test
	Parametric p-value	FDR	Geom mean of intensities in class 1	Geom mean of intensities in class 2	Fold-change	Unique id	Description	GB acc	Gene symbol
1	5.5e-06	0.0885	745.47	1410.31	0.53	A_24_P97374	Homo sapiens eomesodermin homolog (Xenopus laevis) (EOMES), mRNA [NM_005442]	NM_005442	EOMES
2	1.07e-05	0.0885	313.09	679.19	0.46	A_23_P3083	Unknown	A_23_P3083	A_23_P3083
3	3.48e-05	0.129	1318.89	2707.45	0.49	A_23_P43157	H.sapiens a-myb mRNA. [X66087]	X66087	MYBL1
4	4.14e-05	0.129	17.92	10.57	1.7	A_23_P47102	Homo sapiens aspartoacylase (aminocyclase) 3 (ACY3), mRNA [NM_080658]	NM_080658	ACY3
5	4.92e-05	0.129	83.28	178.4	0.47	A_24_P367227	Myb-related protein A (A-Myb). [Source:Uniprot/SWISSPROT;Acc:P10243] [ENST00000331406]	ENST00000331406	MYBL1
6	7.14e-05	0.129	202.22	367.94	0.55	A_23_P393777	Homo sapiens prostaglandin D2 receptor (DP) (PTGDR), mRNA [NM_000953]	NM_000953	PTGDR
7	7.81e-05	0.129	83.77	157.18	0.53	A_24_P173823	Pre-B-cell leukemia transcription factor 1 (Homeobox protein PBX1) (Homeobox protein PRL). [Source:Uniprot/SWISSPROT;Acc:P40424] [ENST00000328681]	ENST00000328681	PBX1
8	9.55e-05	0.129	112.91	243.14	0.46	A_23_P422026	Homo sapiens malic enzyme 1, NADP(+)-dependent, cytosolic (ME1), mRNA [NM_002395]	NM_002395	ME1
9	0.0001082	0.129	4543.28	7893.98	0.58	A_23_P122906	Homo sapiens autism susceptibility candidate 2 (AUTS2), mRNA [NM_015570]	NM_015570	AUTS2
10	0.0001162	0.129	18344.6	36328.2	0.5	A_24_P79403	Homo sapiens platelet factor 4 (chemokine (C-X-C motif) ligand 4) (PF4), mRNA [NM_002619]	NM_002619	PF4
11	0.0001224	0.129	103.66	206.69	0.5	A_23_P113161	Homo sapiens chromosome 1 open reading frame 21 (C1orf21), mRNA [NM_030806]	NM_030806	C1orf21
12	0.0001277	0.129	97.37	53.01	1.84	A_32_P440095	Homo sapiens transducer of ERBB2, 2 pseudogene (LOC222699) on chromosome 6 [NR_002936]	NR_002936	LOC222699
13	0.0001283	0.129	28.81	59.78	0.48	A_23_P62999	Homo sapiens exostoses (multiple)-like 1 (EXTL1), mRNA [NM_004455]	NM_004455	EXTL1
14	0.0001481	0.129	4022.53	7180.72	0.56	A_23_P141555	Homo sapiens T-box 21 (TBX21), mRNA [NM_013351]	NM_013351	TBX21
15	0.0001487	0.129	391.69	199.76	1.96	A_23_P365267	Homo sapiens mRNA for FLJ00133 protein. [AK074062]	AK074062	SNED1
16	0.0001651	0.129	6262.68	10499.2	0.6	A_23_P133445	Homo sapiens granzyme A (granzyme 1, cytotoxic T-lymphocyte-associated serine esterase 3) (GZMA), mRNA [NM_006144]	NM_006144	GZMA
17	0.000166	0.129	5067.79	10470.8	0.48	A_23_P209954	Homo sapiens granulysin (GNLY), transcript variant NKG5, mRNA [NM_006433]	NM_006433	GNLY
18	0.0001716	0.129	1691.32	970.1	1.74	A_23_P402319	Homo sapiens chromosome 5 open reading frame 29 (C5orf29), mRNA [NM_152687]	NM_152687	C5orf29
19	0.0001719	0.129	2068.32	3385.42	0.61	A_23_P64898	Homo sapiens killer cell lectin-like receptor subfamily G, member 1 (KLRG1), mRNA [NM_005810]	NM_005810	KLRG1
20	0.0001768	0.129	390.33	893.81	0.44	A_23_P209700	Homo sapiens neuromedin U receptor 1 (NMUR1), mRNA [NM_006056]	NM_006056	NMUR1
21	0.0001799	0.129	4061.83	7108.65	0.57	A_32_P194704	BI836739 603089686F1 NIH_MGC_120 Homo sapiens cDNA clone IMAGE:5228685 5', mRNA sequence [BI836739]	BI836739	BI836739
22	0.0001876	0.129	984.97	1642.7	0.6	A_32_P141768	Homo sapiens 1-acylglycerol-3-phosphate O-acyltransferase 4 (lysophosphatidic acid acyltransferase, delta) (AGPAT4), mRNA [NM_020133]	NM_020133	AGPAT4
23	0.0001944	0.129	1005.4	2008.27	0.5	A_23_P107744	Homo sapiens endothelial differentiation, sphingolipid G-protein-coupled receptor, 8 (EDG8), mRNA [NM_030760]	NM_030760	EDG8
24	0.0002004	0.129	68.42	36.64	1.87	A_24_P699796	Homo sapiens cDNA FLJ32636 fis, clone SYNOV2000193. [AK057198]	AK057198	AK057198
25	0.0002075	0.129	86.32	52.99	1.63	A_23_P82979	Homo sapiens laminin, gamma 3 (LAMC3), mRNA [NM_006059]	NM_006059	LAMC3
26	0.0002091	0.129	7533.54	12999.5	0.58	A_23_P152838	Homo sapiens chemokine (C-C motif) ligand 5 (CCL5), mRNA [NM_002985]	NM_002985	CCL5
27	0.000211	0.129	20.05	10.06	1.99	A_23_P40856	Homo sapiens leucine-rich repeats and transmembrane domains 1 (LRTM1), mRNA [NM_020678]	NM_020678	LRTM1
28	0.0002235	0.132	4199.02	7722.06	0.54	A_23_P119042	Homo sapiens natural killer cell group 7 sequence (NKG7), mRNA [NM_005601]	NM_005601	NKG7
29	0.0002307	0.132	230.1	439.11	0.52	A_32_P77571	Homo sapiens cDNA: FLJ20931 fis, clone ADSE01282. [AK024584]	AK024584	AK024584
30	0.0002604	0.144	73.49	39.76	1.85	A_32_P221723	BC037777 YAF2 protein {Homo sapiens} (exp=-1; wgp=0; cg=0), partial (21%) [THC2652093]	THC2652093	THC2652093
31	0.0002744	0.146	15.55	51.76	0.3	A_24_P83899	Homo sapiens glutamate receptor, metabotropic 5 (GRM5), mRNA [NM_000842]	NM_000842	GRM5
32	0.000307	0.155	5586.19	11734.4	0.48	A_23_P41528	Homo sapiens fibroblast growth factor binding protein 2 (FGFBP2), mRNA [NM_031950]	NM_031950	FGFBP2
33	0.0003158	0.155	440.56	654.77	0.67	A_23_P213620	Homo sapiens protein phosphatase 2 (formerly 2A), regulatory subunit B (PR 52), beta isoform (PPP2R2B), transcript variant 1, mRNA [NM_004576]	NM_004576	PPP2R2B
34	0.000329	0.155	31.66	19.23	1.65	A_23_P6822	Homo sapiens inter-alpha (globulin) inhibitor H3 (ITIH3), mRNA [NM_002217]	NM_002217	ITIH3
35	0.0003292	0.155	27.09	13.62	1.99	A_24_P7600	Homo sapiens F-box and leucine-rich repeat protein 7 (FBXL7), mRNA [NM_012304]	NM_012304	FBXL7
36	0.0003407	0.155	15.51	49.59	0.31	A_24_P300394	Homo sapiens glutathione S-transferase A2 (GSTA2), mRNA [NM_000846]	NM_000846	GSTA2
37	0.0003528	0.155	1944.91	2947.14	0.66	A_23_P93524	Homo sapiens sterile alpha motif domain containing 3 (SAMD3), transcript variant 1, mRNA [NM_001017373]	NM_001017373	SAMD3
38	0.0003678	0.155	120.62	216.61	0.56	A_23_P77731	Homo sapiens crystallin, mu (CRYM), transcript variant 1, mRNA [NM_001888]	NM_001888	CRYM
39	0.0003713	0.155	90.52	158.97	0.57	A_23_P119794	full-length cDNA clone CS0DM002YA18 of Fetal liver of Homo sapiens (human). [CR608907]	CR608907	CR608907
40	0.0003741	0.155	670.43	1361.16	0.49	A_23_P369815	Homo sapiens Fas ligand (TNF superfamily, member 6) (FASLG), mRNA [NM_000639]	NM_000639	FASLG
41	0.0004133	0.161	19.4	6.41	3.03	A_32_P519101	Homo sapiens iroquois homeobox protein 6 (IRX6), mRNA [NM_024335]	NM_024335	IRX6
42	0.0004174	0.161	15.61	6.7	2.33	A_23_P93960	Homo sapiens similar to RIKEN cDNA 1700016G05 (LOC136242), mRNA [NM_001008270]	NM_001008270	LOC136242
43	0.0004227	0.161	22.2	39.06	0.57	A_23_P106024	Homo sapiens jagged 2 (JAG2), transcript variant 1, mRNA [NM_002226]	NM_002226	JAG2
44	0.0004282	0.161	28.42	91.94	0.31	A_23_P109974	Homo sapiens RAB6B, member RAS oncogene family (RAB6B), mRNA [NM_016577]	NM_016577	RAB6B
45	0.0004437	0.163	491.27	722.23	0.68	A_32_P34404	Unknown	THC2672325	THC2672325
46	0.0004651	0.164	77.13	161.39	0.48	A_32_P70519	ALU7_HUMAN (P39194) Alu subfamily SQ sequence contamination warning entry, partial (6%) [THC2551927]	THC2551927	THC2551927
47	0.0004666	0.164	21.63	56.43	0.38	A_23_P200524	Homo sapiens adenylate kinase 3-like 2 (AK3L2), mRNA [NM_001002921]	NM_001002921	AK3L2
48	0.0004897	0.167	20.74	12.78	1.62	A_24_P935082	Unknown	A_24_P935082	A_24_P935082
49	0.0005292	0.167	427.94	979.37	0.44	A_23_P42975	Homo sapiens protein kinase, cAMP-dependent, regulatory, type II, beta (PRKAR2B), mRNA [NM_002736]	NM_002736	PRKAR2B
50	0.0005357	0.167	89.01	41.67	2.14	A_23_P6943	Homo sapiens G protein-coupled receptor 15 (GPR15), mRNA [NM_005290]	NM_005290	GPR15
51	0.000538	0.167	88.43	219.01	0.4	A_24_P47988	Homo sapiens elongation factor RNA polymerase II-like 3 (ELL3), mRNA [NM_025165]	NM_025165	ELL3
52	0.0005495	0.167	351.52	659.81	0.53	A_24_P935652	full-length cDNA clone CS0DJ007YF12 of T cells (Jurkat cell line) Cot 10-normalized of Homo sapiens (human). [CR606629]	CR606629	NUB1
53	0.0005523	0.167	7767.99	16782.4	0.46	A_23_P121596	Homo sapiens pro-platelet basic protein (chemokine (C-X-C motif) ligand 7) (PPBP), mRNA [NM_002704]	NM_002704	PPBP
54	0.0005538	0.167	58.18	35.9	1.62	A_23_P138294	Homo sapiens membrane metallo-endopeptidase-like 1 (MMEL1), mRNA [NM_033467]	NM_033467	MMEL1
55	0.0005562	0.167	27.24	55.31	0.49	A_23_P308632	Homo sapiens chromosome 19 open reading frame 26 (C19orf26), mRNA [NM_152769]	NM_152769	C19orf26
56	0.0005684	0.168	30.67	52.97	0.58	A_23_P385851	Homo sapiens muscleblind-like 3 (Drosophila) (MBNL3), transcript variant R, mRNA [NM_133486]	NM_133486	MBNL3
57	0.0005798	0.168	272.44	712.91	0.38	A_23_P407090	Homo sapiens nuclear transcription factor, X-box binding-like 1 (NFXL1), mRNA [NM_152995]	NM_152995	NFXL1
58	0.0006002	0.17	107.57	339.84	0.32	A_23_P126613	Homo sapiens aquaporin 10 (AQP10), mRNA [NM_080429]	NM_080429	AQP10
59	0.0006268	0.17	46.91	27.53	1.7	A_24_P109721	CDNA FLJ35883 fis, clone TESTI2008929. [Source:Uniprot/SPTREMBL;Acc:Q8NA34] [ENST00000357301]	ENST00000357301	ENST00000357301
60	0.0006334	0.17	98.13	39.27	2.5	A_24_P910381	Unknown	A_24_P910381	A_24_P910381
61	0.0006416	0.17	17.72	9.02	1.96	A_23_P353524	Homo sapiens involucrin (IVL), mRNA [NM_005547]	NM_005547	IVL
62	0.0006542	0.17	63.92	142.55	0.45	A_24_P319923	Homo sapiens myosin, light chain kinase (MYLK), transcript variant 1, mRNA [NM_053025]	NM_053025	MYLK
63	0.0006543	0.17	38.36	69.56	0.55	A_32_P358887	Homo sapiens solute carrier family 4, sodium bicarbonate cotransporter, member 4 (SLC4A4), mRNA [NM_003759]	NM_003759	SLC4A4
64	0.000656	0.17	563.31	956.23	0.59	A_23_P50678	Homo sapiens megakaryocyte-associated tyrosine kinase (MATK), transcript variant 1, mRNA [NM_139355]	NM_139355	MATK
65	0.0006715	0.171	4370.93	8939.8	0.49	A_23_P206280	Homo sapiens G protein-coupled receptor 56 (GPR56), transcript variant 3, mRNA [NM_201525]	NM_201525	GPR56
66	0.0007049	0.173	36.06	63.92	0.56	A_24_P306136	Homo sapiens mRNA; cDNA DKFZp434D105 (from clone DKFZp434D105). [AL136875]	AL136875	KIAA1432
67	0.0007093	0.173	139.19	233.52	0.6	A_23_P346900	Homo sapiens calcium channel, voltage-dependent, alpha 2/delta subunit 2 (CACNA2D2), transcript variant 1, mRNA [NM_001005505]	NM_001005505	CACNA2D2
68	0.0007108	0.173	913.17	1678.14	0.54	A_32_P158966	Homo sapiens killer cell lectin-like receptor subfamily F, member 1 (KLRF1), mRNA [NM_016523]	NM_016523	KLRF1
69	0.0007209	0.173	1186.7	564.09	2.1	A_23_P31376	Homo sapiens leucine rich repeat neuronal 3 (LRRN3), mRNA [NM_018334]	NM_018334	LRRN3
70	0.0007475	0.177	39.8	21.87	1.82	A_24_P380061	Homo sapiens Rho GTPase activating protein 24 (ARHGAP24), transcript variant 1, mRNA [NM_001025616]	NM_001025616	ARHGAP24
71	0.0007735	0.18	81.17	175.66	0.46	A_24_P62505	Homo sapiens glycosyltransferase 25 domain containing 2 (GLT25D2), mRNA [NM_015101]	NM_015101	GLT25D2
72	0.0008356	0.192	1572.81	3055.82	0.51	A_24_P226069	Homo sapiens fibroblast growth factor binding protein 2 (FGFBP2), mRNA [NM_031950]	NM_031950	FGFBP2
73	0.0008475	0.192	73.66	115.61	0.64	A_23_P255952	Homo sapiens myosin VI (MYO6), mRNA [NM_004999]	NM_004999	MYO6
74	0.0008595	0.192	58.75	96.88	0.61	A_32_P127956	Unknown	THC2746190	THC2746190
75	0.0009139	0.2	544.32	867.76	0.63	A_24_P240166	Homo sapiens pleckstrin homology-like domain, family B, member 2 (PHLDB2), mRNA [NM_145753]	NM_145753	PHLDB2
76	0.0009172	0.2	816.13	1485.02	0.55	A_23_P254654	Homo sapiens chloride intracellular channel 3 (CLIC3), mRNA [NM_004669]	NM_004669	CLIC3
77	0.0009362	0.2	80.11	176.41	0.45	A_23_P23834	Homo sapiens leucine-rich repeat-containing G protein-coupled receptor 6 (LGR6), transcript variant 1, mRNA [NM_001017403]	NM_001017403	LGR6
78	0.000949	0.2	33.38	13.63	2.45	A_24_P187766	Homo sapiens leucine rich repeat neuronal 3 (LRRN3), mRNA [NM_018334]	NM_018334	LRRN3
79	0.0009538	0.2	19.31	9.48	2.04	A_32_P113971	Homo sapiens KIAA1755 protein (KIAA1755), mRNA [NM_001029864]	NM_001029864	RP5-1054A22.3
80	0.0010052	0.206	13.89	7.32	1.9	A_23_P68759	Homo sapiens trefoil factor 1 (breast cancer, estrogen-inducible sequence expressed in) (TFF1), mRNA [NM_003225]	NM_003225	TFF1
81	0.0010134	0.206	48.91	26.16	1.87	A_32_P125219	Unknown	A_32_P125219	A_32_P125219
82	0.0010223	0.206	112	210	0.53	A_32_P25639	Homo sapiens cDNA FLJ11180 fis, clone PLACE1007452. [AK002042]	AK002042	BET3L
83	0.0010771	0.215	81.75	43.69	1.87	A_24_P380284	Homo sapiens protocadherin beta 9 (PCDHB9), mRNA [NM_019119]	NM_019119	PCDHB9
84	0.0011059	0.218	280.08	451.54	0.62	A_32_P214925	Homo sapiens hypothetical protein FLJ40722 (FLJ40722), mRNA [NM_173678]	NM_173678	FLJ40722
85	0.0011451	0.222	17.16	9.64	1.78	A_24_P918131	Unknown	A_24_P918131	A_24_P918131
86	0.0011536	0.222	1143.78	2449.36	0.47	A_23_P351148	Homo sapiens SH2 domain containing 1B (SH2D1B), mRNA [NM_053282]	NM_053282	SH2D1B
87	0.0011667	0.222	1283.62	1964.2	0.65	A_23_P302914	Homo sapiens zinc finger, FYVE domain containing 28 (ZFYVE28), mRNA [NM_020972]	NM_020972	ZFYVE28
88	0.0011785	0.222	62.19	190.44	0.33	A_23_P210425	Homo sapiens myosin, light chain 9, regulatory (MYL9), transcript variant 2, mRNA [NM_181526]	NM_181526	MYL9
89	0.001208	0.222	3877.69	5356.86	0.72	A_24_P408740	Homo sapiens hypothetical protein MGC61571 (MGC61571), mRNA [NM_182523]	NM_182523	MGC61571
90	0.0012172	0.222	16.82	7.84	2.15	A_23_P54340	Homo sapiens multiple EGF-like-domains 11 (MEGF11), mRNA [NM_032445]	NM_032445	MEGF11
91	0.0012364	0.222	1879.67	3029.97	0.62	A_23_P151120	Homo sapiens acrosin binding protein (ACRBP), mRNA [NM_032489]	NM_032489	ACRBP
92	0.0012454	0.222	59.66	128.4	0.46	A_24_P937405	Homo sapiens protease, serine, 23 (PRSS23), mRNA [NM_007173]	NM_007173	PRSS23
93	0.0012526	0.222	126.6	224.48	0.56	A_24_P453819	Homo sapiens cDNA clone IMAGE:30330955. [BC067907]	BC067907	BC067907
94	0.0012624	0.222	20.14	38.72	0.52	A_23_P8196	Homo sapiens malic enzyme 1, NADP(+)-dependent, cytosolic (ME1), mRNA [NM_002395]	NM_002395	ME1
95	0.0012748	0.222	2326.26	1492.18	1.56	A_24_P942092	Homo sapiens cDNA FLJ14300 fis, clone PLACE1011891. [AK024362]	AK024362	LOC147650
96	0.0013923	0.238	72.85	46.52	1.57	A_32_P61884	Q4RVR0_TETNG (Q4RVR0) Chromosome 9 SCAF14991, whole genome shotgun sequence, partial (8%) [THC2784715]	THC2779700	THC2779700
97	0.0013935	0.238	26.63	14.98	1.78	A_32_P122860	ALU7_HUMAN (P39194) Alu subfamily SQ sequence contamination warning entry, partial (4%) [THC2668034]	THC2668034	THC2668034
98	0.0014253	0.24	69.61	109.71	0.63	A_23_P8906	Homo sapiens low density lipoprotein-related protein 12 (LRP12), mRNA [NM_013437]	NM_013437	LRP12
99	0.0014375	0.24	5648.44	8221.89	0.69	A_23_P160618	Homo sapiens SH2 domain protein 2A (SH2D2A), mRNA [NM_003975]	NM_003975	SH2D2A
100	0.0015326	0.251	14.62	8.24	1.77	A_32_P7146	Homo sapiens cDNA FLJ41173 fis, clone BRACE2042394. [AK123168]	AK123168	AK123168
101	0.0015416	0.251	37.32	59.53	0.63	A_24_P916299	Unknown	A_24_P916299	A_24_P916299
102	0.0015443	0.251	559.5	1539.31	0.36	A_24_P333372	T-cell receptor beta chain C region. [Source:Uniprot/SWISSPROT;Acc:P01850] [ENST00000360041]	ENST00000360041	ENST00000360041
103	0.0016013	0.256	26.28	13.67	1.92	A_24_P934541	Unknown	A_24_P934541	A_24_P934541
104	0.0016134	0.256	154.72	234.75	0.66	A_24_P911928	Myb-related protein A (A-Myb). [Source:Uniprot/SWISSPROT;Acc:P10243] [ENST00000331406]	ENST00000331406	MYBL1
105	0.0016701	0.256	279.78	592.69	0.47	A_23_P363769	Homo sapiens keratin 86 (KRT86), mRNA [NM_002284]	NM_002284	KRT86
106	0.0016759	0.256	12.38	6.37	1.94	A_24_P269062	Homo sapiens sprouty homolog 4 (Drosophila) (SPRY4), mRNA [NM_030964]	NM_030964	SPRY4
107	0.0016947	0.256	415.06	960.93	0.43	A_24_P83799	PREDICTED: Homo sapiens similar to ankyrin repeat domain 33 (LOC651746), mRNA [XM_001130634]	ENST00000296657	LOC651746
108	0.0017001	0.256	19.74	38.92	0.51	A_32_P25397	Pre-B-cell leukemia transcription factor 1 (Homeobox protein PBX1) (Homeobox protein PRL). [Source:Uniprot/SWISSPROT;Acc:P40424] [ENST00000328681]	ENST00000328681	PBX1
109	0.0017007	0.256	350.56	838.15	0.42	A_23_P325562	Homo sapiens solute carrier family 1 (glutamate transporter), member 7 (SLC1A7), mRNA [NM_006671]	NM_006671	SLC1A7
110	0.0017041	0.256	38.94	79.89	0.49	A_23_P48570	Homo sapiens dehydrogenase/reductase (SDR family) member 2 (DHRS2), transcript variant 1, mRNA [NM_182908]	NM_182908	DHRS2
111	0.0017471	0.26	571.03	1086.82	0.53	A_23_P206284	Homo sapiens G protein-coupled receptor 56 (GPR56), transcript variant 3, mRNA [NM_201525]	NM_201525	GPR56
112	0.0018037	0.262	842.45	1516.59	0.56	A_23_P108042	Homo sapiens natural cytotoxicity triggering receptor 1, mRNA (cDNA clone MGC:65100 IMAGE:5218848), complete cds. [BC064806]	BC064806	NCR1
113	0.0018065	0.262	17.23	37.34	0.46	A_24_P85574	Homo sapiens coagulation factor II (thrombin) (F2), mRNA [NM_000506]	NM_000506	F2
114	0.0018077	0.262	47.04	88.17	0.53	A_23_P153651	Homo sapiens fibronectin type III and SPRY domain containing 1 (FSD1), mRNA [NM_024333]	NM_024333	FSD1
115	0.0018227	0.262	17.54	10.28	1.71	A_24_P332857	Homo sapiens hypothetical protein LOC255313 (LOC255313), mRNA [NM_173571]	NM_173571	RP6-166C19.1
116	0.0018539	0.263	93.3	58.97	1.58	A_32_P108748	AF235023 chromosome condensation protein G {Homo sapiens} (exp=0; wgp=1; cg=0), partial (3%) [THC2534530]	THC2534530	THC2534530
117	0.0018561	0.263	13388.7	23312.6	0.57	A_32_P231391	Homo sapiens lactate dehydrogenase A (LDHA), mRNA [NM_005566]	NM_005566	LDHA
118	0.0019301	0.271	15.43	33.88	0.46	A_23_P372496	Homo sapiens cDNA FLJ46751 fis, clone TRACH3022960, weakly similar to Dynein beta chain, ciliary. [AK128592]	AK128592	DNHD2
119	0.0020077	0.274	8.9	26.14	0.34	A_24_P330633	Homo sapiens tyrosine aminotransferase (TAT), nuclear gene encoding mitochondrial protein, mRNA [NM_000353]	NM_000353	TAT
120	0.002014	0.274	5501.91	9695.46	0.57	A_23_P99275	Homo sapiens killer cell lectin-like receptor subfamily B, member 1 (KLRB1), mRNA [NM_002258]	NM_002258	KLRB1
121	0.002053	0.274	120.47	57.79	2.08	A_32_P79763	Homo sapiens cDNA FLJ13072 fis, clone NT2RP3001844. [AK023134]	AK023134	ECAT8
122	0.00207	0.274	517.77	966.74	0.54	A_24_P208345	Homo sapiens solute carrier family 45, member 3 (SLC45A3), mRNA [NM_033102]	NM_033102	SLC45A3
123	0.0020739	0.274	737.81	1459.53	0.51	A_23_P8913	Homo sapiens carbonic anhydrase II (CA2), mRNA [NM_000067]	NM_000067	CA2
124	0.0020751	0.274	25.62	17.8	1.44	A_23_P36392	Homo sapiens cDNA clone IMAGE:4304485. [BC007968]	BC007968	BC007968
125	0.0021006	0.274	106.73	184.3	0.58	A_24_P79300	Homo sapiens claudin 5 (transmembrane protein deleted in velocardiofacial syndrome) (CLDN5), mRNA [NM_003277]	NM_003277	CLDN5
126	0.0021022	0.274	22.5	8.37	2.69	A_32_P201118	Unknown	THC2710988	THC2710988
127	0.002105	0.274	388.28	661.27	0.59	A_23_P90357	Homo sapiens thromboxane A2 receptor (TBXA2R), transcript variant 2, mRNA [NM_001060]	NM_001060	TBXA2R
128	0.0021351	0.274	20.16	8.55	2.36	A_23_P141802	Homo sapiens serpin peptidase inhibitor, clade B (ovalbumin), member 7 (SERPINB7), transcript variant 2, mRNA [NM_001040147]	NM_001040147	SERPINB7
129	0.0021369	0.274	1153.46	2305.75	0.5	A_23_P112452	Homo sapiens glycoprotein, alpha-galactosyltransferase 1 (GGTA1) on chromosome 9 [NR_003191]	NR_003191	GGTA1
130	0.0021629	0.275	256.03	384.66	0.67	A_24_P842899	Unknown	THC2586873	THC2586873
131	0.0021842	0.275	77.05	140.21	0.55	A_23_P71188	ALU1_HUMAN (P39188) Alu subfamily J sequence contamination warning entry, partial (9%) [THC2648739]	THC2648739	THC2648739
132	0.0022038	0.275	18.94	11.69	1.62	A_24_P246262	Homo sapiens mRNA for KIAA1550 protein, partial cds. [AB046770]	AB046770	PLXNA4A
133	0.0022088	0.275	1556.24	2424.75	0.64	A_24_P931443	Homo sapiens G protein-coupled receptor 68 (GPR68), mRNA [NM_003485]	NM_003485	GPR68
134	0.0022234	0.275	16.42	9.85	1.67	A_32_P8772	BI439791 ic18b03.x3 HR85 islet Homo sapiens cDNA 3', mRNA sequence [BI439791]	BI439791	BI439791
135	0.0022714	0.278	28.54	18.03	1.58	A_23_P142335	Homo sapiens pregnancy specific beta-1-glycoprotein 2 (PSG2), mRNA [NM_031246]	NM_031246	PSG2
136	0.0022909	0.278	1155.42	2361.44	0.49	A_23_P146554	Homo sapiens prostaglandin D2 synthase 21kDa (brain) (PTGDS), mRNA [NM_000954]	NM_000954	PTGDS
137	0.0023	0.278	11.45	6.4	1.79	A_24_P99175	Homo sapiens zinc finger, DHHC-type containing 22 (ZDHHC22), mRNA [NM_174976]	NM_174976	ZDHHC22
138	0.0023368	0.28	70.46	39.08	1.8	A_23_P217178	Homo sapiens melanoma antigen family C, 1 (MAGEC1), mRNA [NM_005462]	NM_005462	MAGEC1
139	0.0024436	0.287	9.45	28.84	0.33	A_23_P5300	Homo sapiens carbamoyl-phosphate synthetase 1, mitochondrial (CPS1), mRNA [NM_001875]	NM_001875	CPS1
140	0.0024626	0.287	17.68	8.74	2.02	A_24_P924125	Unknown	A_24_P924125	A_24_P924125
141	0.0024687	0.287	129.4	235.05	0.55	A_24_P54220	Homo sapiens Fas ligand (TNF superfamily, member 6) (FASLG), mRNA [NM_000639]	NM_000639	FASLG
142	0.0024919	0.287	213.31	407.72	0.52	A_23_P213562	Homo sapiens coagulation factor II (thrombin) receptor (F2R), mRNA [NM_001992]	NM_001992	F2R
143	0.0024945	0.287	133.14	257.39	0.52	A_23_P107750	Homo sapiens endothelial differentiation, sphingolipid G-protein-coupled receptor, 8 (EDG8), mRNA [NM_030760]	NM_030760	EDG8
144	0.0025012	0.287	79.82	160.76	0.5	A_24_P925062	Homo sapiens matrix-remodelling associated 7 (MXRA7), transcript variant 1, mRNA [NM_001008528]	NM_001008528	MXRA7
145	0.0025179	0.287	156.08	95.36	1.64	A_24_P300379	Homo sapiens peptidase inhibitor 16 (PI16), mRNA [NM_153370]	NM_153370	PI16
146	0.00253	0.287	76.67	45.68	1.68	A_32_P163233	BC031068 AADAT protein {Homo sapiens} (exp=-1; wgp=0; cg=0), partial (8%) [THC2699738]	THC2699738	THC2699738
147	0.0025731	0.287	210.04	351.59	0.6	A_23_P3946	Homo sapiens 5',3'-nucleotidase, mitochondrial (NT5M), nuclear gene encoding mitochondrial protein, mRNA [NM_020201]	NM_020201	NT5M
148	0.0025855	0.287	1411.19	918.62	1.54	A_24_P904484	Homo sapiens cDNA FLJ41855 fis, clone NT2RI3005724. [AK123849]	AK123849	LOC283174
149	0.0025859	0.287	54.31	29.6	1.83	A_23_P169966	Homo sapiens mRNA for intermediate dynein chain (DNAI2 gene). [AJ295276]	AJ295276	DNAI2
150	0.0026218	0.288	164.59	270.1	0.61	A_23_P371266	Homo sapiens dynamin 3 (DNM3), mRNA [NM_015569]	NM_015569	DNM3
151	0.002625	0.288	72.63	131.92	0.55	A_24_P936911	AW859771 QV4-CT0361-140200-101-d06 CT0361 Homo sapiens cDNA, mRNA sequence [AW859771]	THC2510958	THC2510958
152	0.0026803	0.29	875.04	2116.74	0.41	A_23_P215913	Homo sapiens clusterin (CLU), transcript variant 2, mRNA [NM_203339]	NM_203339	CLU
153	0.0026839	0.29	12.67	33.8	0.37	A_24_P314786	Homo sapiens solute carrier family 4, sodium bicarbonate transporter-like, member 10 (SLC4A10), mRNA [NM_022058]	NM_022058	SLC4A10
154	0.0027123	0.29	83.22	54.49	1.53	A_32_P169455	Homo sapiens deleted in azoospermia 2 (DAZ2), transcript variant 2, mRNA [NM_001005785]	NM_001005785	DAZ2
155	0.0027179	0.29	97.94	154.24	0.63	A_24_P261760	Homo sapiens killer cell lectin-like receptor subfamily G, member 1 (KLRG1), mRNA [NM_005810]	NM_005810	KLRG1
156	0.0027378	0.29	4341.21	9771.38	0.44	A_23_P116264	Homo sapiens neurogranin (protein kinase C substrate, RC3) (NRGN), mRNA [NM_006176]	NM_006176	NRGN
157	0.002771	0.292	14.72	7.24	2.03	A_24_P810290	Homo sapiens phosphatidic acid phosphatase type 2 domain containing 1A (PPAPDC1A), mRNA [NM_001030059]	NM_001030059	PPAPDC1A
158	0.0028274	0.296	27.66	48.76	0.57	A_23_P51105	Homo sapiens cysteine rich transmembrane BMP regulator 1 (chordin-like) (CRIM1), mRNA [NM_016441]	NM_016441	CRIM1
159	0.0028613	0.298	409.04	110.09	3.72	A_23_P358709	Homo sapiens aryl-hydrocarbon receptor repressor (AHRR), mRNA [NM_020731]	NM_020731	AHRR
160	0.0028768	0.298	75.13	41.86	1.79	A_23_P50974	Homo sapiens HECT, C2 and WW domain containing E3 ubiquitin protein ligase 2 (HECW2), mRNA [NM_020760]	NM_020760	HECW2
161	0.00293	0.301	496.72	925.29	0.54	A_23_P58960	Homo sapiens 1-acylglycerol-3-phosphate O-acyltransferase 4 (lysophosphatidic acid acyltransferase, delta) (AGPAT4), mRNA [NM_020133]	NM_020133	AGPAT4
162	0.0029583	0.302	124.69	180.25	0.69	A_32_P197060	Homo sapiens full length insert cDNA clone ZA79C08. [AF086124]	AF086124	AF086124
163	0.0030376	0.307	136.41	83.24	1.64	A_23_P60599	Homo sapiens UDP glucuronosyltransferase 1 family, polypeptide A6 (UGT1A6), transcript variant 1, mRNA [NM_001072]	NM_001072	UGT1A6
164	0.003042	0.307	50.47	87.54	0.58	A_32_P197053	Homo sapiens, clone IMAGE:5167600, mRNA. [BC035417]	BC035417	BC035417
165	0.003068	0.308	463.24	1091.14	0.42	A_23_P398460	Homo sapiens hexokinase 2 (HK2), mRNA [NM_000189]	NM_000189	HK2
166	0.0031091	0.308	50.46	27.87	1.81	A_24_P800698	Homo sapiens cDNA FLJ11365 fis, clone HEMBA1000280. [AK021427]	AK021427	AK021427
167	0.0031133	0.308	23.42	12.53	1.87	A_23_P253597	Homo sapiens leucine rich repeat containing 3 (LRRC3), mRNA [NM_030891]	NM_030891	LRRC3
168	0.0031267	0.308	34.36	15.89	2.16	A_32_P41295	Homo sapiens cDNA FLJ31485 fis, clone NT2NE2001698. [AK056047]	AK056047	FLJ31485
169	0.0031844	0.308	51.62	91.47	0.56	A_23_P205666	Homo sapiens regulator of G-protein signalling 6 (RGS6), mRNA [NM_004296]	NM_004296	RGS6
170	0.0031944	0.308	63.87	39.4	1.62	A_23_P128855	Homo sapiens solute carrier family 39 (zinc transporter), member 2 (SLC39A2), mRNA [NM_014579]	NM_014579	SLC39A2
171	0.0032668	0.308	201.86	331.31	0.61	A_32_P222612	Unknown	THC2532166	THC2532166
172	0.0032752	0.308	353.65	585.59	0.6	A_23_P419150	Homo sapiens VENT homeobox homolog (Xenopus laevis) (VENTX), mRNA [NM_014468]	NM_014468	VENTX
173	0.0032843	0.308	194.63	497.41	0.39	A_23_P106042	Homo sapiens CKLF-like MARVEL transmembrane domain containing 5 (CMTM5), transcript variant 3, mRNA [NM_001037288]	NM_001037288	CMTM5
174	0.0032899	0.308	307.66	527.33	0.58	A_32_P145447	AGENCOURT_10396508 NIH_MGC_141 Homo sapiens cDNA clone IMAGE:6605580 5', mRNA sequence [BU566406]	BU566406	BU566406
175	0.0033258	0.308	914.83	549.85	1.66	A_32_P63013	Homo sapiens full length insert cDNA clone YY74A12. [AF086052]	AF086052	AF086052
176	0.0033476	0.308	12.5	29.87	0.42	A_24_P930111	Homo sapiens mRNA; cDNA DKFZp761J1717 (from clone DKFZp761J1717). [AL713680]	AL713680	SLC4A10
177	0.0033482	0.308	25.18	9.42	2.67	A_23_P129005	Homo sapiens KIAA1305, mRNA (cDNA clone IMAGE:3865984), complete cds. [BC008219]	BC008219	KIAA1305
178	0.0033692	0.308	7999.56	14627.6	0.55	A_23_P121533	Homo sapiens spondin 2, extracellular matrix protein (SPON2), mRNA [NM_012445]	NM_012445	SPON2
179	0.0033752	0.308	58.87	31.49	1.87	A_24_P827096	602348464F1 NIH_MGC_90 Homo sapiens cDNA clone IMAGE:4443519 5', mRNA sequence [BG118529]	BG118529	BG118529
180	0.0033906	0.308	16.78	8.54	1.97	A_32_P9941	Homo sapiens WNT inhibitory factor 1 (WIF1), mRNA [NM_007191]	NM_007191	WIF1
181	0.0034129	0.308	161.93	256.79	0.63	A_24_P414169	Homo sapiens cDNA clone IMAGE:4817695. [BC040991]	BC040991	BC040991
182	0.0034169	0.308	139.12	67.84	2.05	A_23_P12554	Homo sapiens polycystic kidney disease 2-like 1 (PKD2L1), mRNA [NM_016112]	NM_016112	PKD2L1
183	0.0034231	0.308	46.05	26.21	1.76	A_24_P804951	AGENCOURT_13976018 NIH_MGC_173 Homo sapiens cDNA 5', mRNA sequence [CD050206]	CD050206	LOC440132
184	0.0034268	0.308	13.96	38.14	0.37	A_24_P229180	Unknown	ENST00000259289	ENST00000259289
185	0.0034642	0.309	17.77	8.16	2.18	A_24_P350732	Homo sapiens cDNA clone IMAGE:4797124, partial cds. [BC022565]	BC022565	BC022565
186	0.0034915	0.309	30.1	11.43	2.63	A_32_P186382	Unknown	A_32_P186382	A_32_P186382
187	0.0034972	0.309	207.72	319.28	0.65	A_24_P129632	Homo sapiens discs, large homolog 5 (Drosophila) (DLG5), mRNA [NM_004747]	NM_004747	DLG5
188	0.0035488	0.312	16.39	9.74	1.68	A_32_P501260	Homo sapiens cDNA clone IMAGE:4838775. [BC034308]	BC034308	BC034308
189	0.0035632	0.312	135.3	76.47	1.77	A_24_P753110	Q9UM77_HUMAN (Q9UM77) Olfactory receptor 17-210, complete [THC2612796]	THC2612796	THC2612796
190	0.0036363	0.317	16.91	6.93	2.44	A_32_P157415	BE714413 PM1-HT0724-140600-001-e06 HT0724 Homo sapiens cDNA, mRNA sequence [BE714413]	BE714413	BE714413
191	0.0036737	0.318	108.44	168.46	0.64	A_24_P415012	Homo sapiens low density lipoprotein-related protein 12 (LRP12), mRNA [NM_013437]	NM_013437	LRP12
192	0.0037143	0.32	93.67	164.81	0.57	A_23_P69179	Homo sapiens leprecan-like 1 (LEPREL1), mRNA [NM_018192]	NM_018192	LEPREL1
193	0.0037308	0.32	1738.81	4764.13	0.36	A_32_P168342	G6b protein precursor. [Source:Uniprot/SWISSPROT;Acc:O95866] [ENST00000375806]	ENST00000375806	C6orf25
194	0.0037803	0.322	433.05	880.41	0.49	A_23_P162314	Homo sapiens desert hedgehog homolog (Drosophila) (DHH), mRNA [NM_021044]	NM_021044	DHH
195	0.0037998	0.322	1058.59	1675.62	0.63	A_23_P254507	Homo sapiens homeodomain-only protein (HOP), transcript variant 2, mRNA [NM_139211]	NM_139211	HOP
196	0.0038101	0.322	68.88	107.09	0.64	A_23_P430792	Homo sapiens chromosome 17 open reading frame 66 (C17orf66), mRNA [NM_152781]	NM_152781	C17orf66
197	0.0038293	0.322	63.34	112.19	0.56	A_23_P404016	Homo sapiens kinesin family member 19 (KIF19), mRNA [NM_153209]	NM_153209	KIF19
198	0.0038489	0.322	129.91	82.15	1.58	A_23_P50710	Homo sapiens cytochrome P450, family 4, subfamily F, polypeptide 2 (CYP4F2), mRNA [NM_001082]	NM_001082	CYP4F2
199	0.0039718	0.327	658.21	989.7	0.67	A_23_P138541	Homo sapiens aldo-keto reductase family 1, member C3 (3-alpha hydroxysteroid dehydrogenase, type II) (AKR1C3), mRNA [NM_003739]	NM_003739	AKR1C3
200	0.0039788	0.327	9627.66	14260.5	0.68	A_23_P337726	Homo sapiens cDNA FLJ16241 fis, clone HCASM2008536, weakly similar to DNA-REPAIR PROTEIN XRCC1. [AK131288]	AK131288	AK131288
201	0.0039863	0.327	2266.38	4834.21	0.47	A_32_P140139	Homo sapiens coagulation factor XIII, A1 polypeptide (F13A1), mRNA [NM_000129]	NM_000129	F13A1
202	0.0040456	0.327	17.7	10.27	1.72	A_24_P257022	Homo sapiens troponin T type 2 (cardiac) (TNNT2), transcript variant 1, mRNA [NM_000364]	NM_000364	TNNT2
203	0.0040497	0.327	582.08	1072.54	0.54	A_23_P501831	Homo sapiens chromosome 5 open reading frame 4 (C5orf4), transcript variant 2, mRNA [NM_032385]	NM_032385	C5orf4
204	0.0040516	0.327	36.73	79.4	0.46	A_23_P54488	Homo sapiens acyl-CoA synthetase bubblegum family member 1 (ACSBG1), mRNA [NM_015162]	NM_015162	ACSBG1
205	0.0040844	0.327	25.25	15.08	1.67	A_23_P500936	Homo sapiens forkhead box A2 (FOXA2), transcript variant 1, mRNA [NM_021784]	NM_021784	FOXA2
206	0.0041007	0.327	398.69	708.65	0.56	A_23_P102731	Homo sapiens spermine oxidase (SMOX), transcript variant 1, mRNA [NM_175839]	NM_175839	SMOX
207	0.0041046	0.327	93.02	59.37	1.57	A_23_P259292	Homo sapiens C1q and tumor necrosis factor related protein 5 (C1QTNF5), mRNA [NM_015645]	NM_015645	C1QTNF5
208	0.0041133	0.327	153.48	105.05	1.46	A_32_P332	Homo sapiens myeloid-associated differentiation marker-like (MYADML) on chromosome 2 [NR_003143]	NR_003143	MYADML
209	0.0042187	0.334	479.35	911.38	0.53	A_23_P111267	Homo sapiens SH3 domain binding glutamic acid-rich protein like 2 (SH3BGRL2), mRNA [NM_031469]	NM_031469	SH3BGRL2
210	0.0042655	0.336	22.54	13.33	1.69	A_32_P163805	Homo sapiens cDNA FLJ25394 fis, clone TST02552. [AK058123]	AK058123	C11orf64
211	0.0043695	0.34	22.98	9.81	2.34	A_32_P126214	BX119718 Soares_NFL_T_GBC_S1 Homo sapiens cDNA clone IMAGp998D053344 ; IMAGE:1326292, mRNA sequence [BX119718]	BX119718	BX119718
212	0.0044075	0.34	342.23	690.11	0.5	A_23_P14853	Homo sapiens leukocyte tyrosine kinase (LTK), transcript variant 1, mRNA [NM_002344]	NM_002344	LTK
213	0.0044135	0.34	69.1	41.55	1.66	A_24_P194819	PREDICTED: Homo sapiens similar to testicular serine protease 2 (LOC138652), mRNA [XM_071013]	XM_071013	LOC138652
214	0.0044325	0.34	1250.43	670.51	1.86	A_24_P750164	Homo sapiens cDNA FLJ31315 fis, clone LIVER1000303. [AK055877]	AK055877	LOC151438
215	0.0044329	0.34	15.68	9.46	1.66	A_24_P933688	Homo sapiens partial mRNA for steerin2 protein (STEERIN2 gene), alternative exon 1e. [AJ488206]	AJ488206	NAV2
216	0.0044334	0.34	41.66	100.98	0.41	A_23_P73114	Homo sapiens protein S (alpha) (PROS1), mRNA [NM_000313]	NM_000313	PROS1
217	0.0044694	0.341	20.56	11.16	1.84	A_23_P312752	Homo sapiens potassium inwardly-rectifying channel, subfamily J, member 13 (KCNJ13), mRNA [NM_002242]	NM_002242	KCNJ13
218	0.0044921	0.341	140.04	102.97	1.36	A_23_P427299	Homo sapiens clone HLS_IMAGE_234376 mRNA sequence. [DQ786249]	DQ786249	DQ786249
219	0.004511	0.341	1292.21	3189.69	0.41	A_23_P416581	Homo sapiens guanine nucleotide binding protein (G protein), alpha z polypeptide (GNAZ), mRNA [NM_002073]	NM_002073	GNAZ
220	0.0045707	0.344	315.56	749.29	0.42	A_32_P168349	G6b protein precursor. [Source:Uniprot/SWISSPROT;Acc:O95866] [ENST00000375806]	ENST00000375806	C6orf25
221	0.0046093	0.345	12.94	7.47	1.73	A_32_P146587	Unknown	THC2739717	THC2739717
222	0.0046297	0.345	22.16	9.79	2.26	A_23_P44919	CDNA FLJ20581 fis, clone REC00491. [Source:Uniprot/SPTREMBL;Acc:Q9NWV3] [ENST00000331849]	ENST00000331849	FLJ20581
223	0.0047298	0.347	534.49	364.46	1.47	A_32_P46404	Homo sapiens cDNA FLJ35149 fis, clone PLACE6010485. [AK092468]	AK092468	AK092468
224	0.0047404	0.347	1112.12	1621.32	0.69	A_32_P104746	Homo sapiens zinc finger, FYVE domain containing 28 (ZFYVE28), mRNA [NM_020972]	NM_020972	ZFYVE28
225	0.0047973	0.347	402.04	700.93	0.57	A_23_P30755	Homo sapiens pre T-cell antigen receptor alpha (PTCRA), mRNA [NM_138296]	NM_138296	PTCRA
226	0.0048292	0.347	14.42	6.52	2.21	A_23_P67669	Homo sapiens peptidoglycan recognition protein 2 (PGLYRP2), mRNA [NM_052890]	NM_052890	PGLYRP2
227	0.0048509	0.347	3378.3	5589.28	0.6	A_24_P353638	Homo sapiens SLAM family member 7 (SLAMF7), mRNA [NM_021181]	NM_021181	SLAMF7
228	0.0048514	0.347	117.5	234.59	0.5	A_23_P113701	Homo sapiens platelet-derived growth factor alpha polypeptide (PDGFA), transcript variant 1, mRNA [NM_002607]	NM_002607	PDGFA
229	0.0048717	0.347	67.04	28.87	2.32	A_24_P339560	Homo sapiens sialic acid binding Ig-like lectin 11 (SIGLEC11), mRNA [NM_052884]	NM_052884	SIGLEC11
230	0.0049135	0.347	5768.62	3513.4	1.64	A_23_P55649	Homo sapiens formyl peptide receptor-like 1 (FPRL1), transcript variant 1, mRNA [NM_001462]	NM_001462	FPRL1
231	0.0049236	0.347	402.13	596.67	0.67	A_23_P365834	Homo sapiens pyrin and HIN domain family, member 1, mRNA (cDNA clone IMAGE:4703266), complete cds. [BC020822]	BC020822	PYHIN1
232	0.0049237	0.347	125.94	183.43	0.69	A_24_P171058	Homo sapiens transmembrane protein 64 (TMEM64), mRNA [NM_001008495]	NM_001008495	TMEM64
233	0.0049366	0.347	62.88	118.85	0.53	A_23_P107612	Homo sapiens RAB27B, member RAS oncogene family (RAB27B), mRNA [NM_004163]	NM_004163	RAB27B
234	0.0049404	0.347	9.83	5.85	1.68	A_23_P167237	Homo sapiens C1q and tumor necrosis factor related protein 7 (C1QTNF7), mRNA [NM_031911]	NM_031911	C1QTNF7
235	0.004944	0.347	19.15	7.84	2.44	A_23_P111888	Homo sapiens collagen triple helix repeat containing 1 (CTHRC1), mRNA [NM_138455]	NM_138455	CTHRC1
236	0.0049458	0.347	23.8	41.53	0.57	A_24_P744259	602248687F1 NIH_MGC_62 Homo sapiens cDNA clone IMAGE:4334013 5', mRNA sequence [BF692226]	BF692226	BF692226
237	0.0049957	0.349	57.26	35.63	1.61	A_24_P248982	Homo sapiens endoplasmic reticulum-golgi intermediate compartment (ERGIC) 1 (ERGIC1), transcript variant 2, mRNA [NM_020462]	NM_020462	ERGIC1
