# Supplementary material for: Differential Effect of Active Smoking on Gene Expression in Male and Female Smokers
Source: J Carcinog Mutagen. Author manuscript; Available in PMC 2015 Jan 22. (PMC4303254; doi:10.4172/2157-2518.1000198)
Supplement: SI Table 5 [file NIHMS653150-supplement-SI_Table_5.xlsx]

## Sheet: p1
Table of significant genes for testing 'SmokingAll:M_Vs_F' effect
(80 genes were found significant at level 0.005)
	Unique id	Description	GB acc	Gene symbol	P-value
1	A_23_P43157	H.sapiens a-myb mRNA. [X66087]	X66087	MYBL1	0
2	A_24_P367227	Myb-related protein A (A-Myb). [Source:Uniprot/SWISSPROT;Acc:P10243] [ENST00000331406]	ENST00000331406	MYBL1	0
3	A_23_P152838	Homo sapiens chemokine (C-C motif) ligand 5 (CCL5), mRNA [NM_002985]	NM_002985	CCL5	0.0002
4	A_23_P3083	Unknown	A_23_P3083	A_23_P3083	0.0002
5	A_23_P107744	Homo sapiens endothelial differentiation, sphingolipid G-protein-coupled receptor, 8 (EDG8), mRNA [NM_030760]	NM_030760	EDG8	0.0003
6	A_23_P74252	Homo sapiens cDNA clone IMAGE:6161550. [BC056896]	BC056896	HSPC157	0.0003
7	A_23_P64898	Homo sapiens killer cell lectin-like receptor subfamily G, member 1 (KLRG1), mRNA [NM_005810]	NM_005810	KLRG1	0.0003
8	A_24_P97374	Homo sapiens eomesodermin homolog (Xenopus laevis) (EOMES), mRNA [NM_005442]	NM_005442	EOMES	0.0003
9	A_24_P931859	Homo sapiens cDNA FLJ90181 fis, clone MAMMA1000706. [AK074662]	AK074662	AK074662	0.0005
10	A_24_P935652	full-length cDNA clone CS0DJ007YF12 of T cells (Jurkat cell line) Cot 10-normalized of Homo sapiens (human). [CR606629]	CR606629	NUB1	0.0005
11	A_24_P911928	Myb-related protein A (A-Myb). [Source:Uniprot/SWISSPROT;Acc:P10243] [ENST00000331406]	ENST00000331406	MYBL1	0.0005
12	A_23_P218058	Homo sapiens killer cell lectin-like receptor subfamily C, member 4 (KLRC4), mRNA [NM_013431]	NM_013431	KLRC4	0.0006
13	A_24_P203103	Homo sapiens SH2 domain protein 1A, Duncan's disease (lymphoproliferative syndrome) (SH2D1A), mRNA [NM_002351]	NM_002351	SH2D1A	0.0006
14	A_23_P126613	Homo sapiens aquaporin 10 (AQP10), mRNA [NM_080429]	NM_080429	AQP10	0.0006
15	A_24_P261760	Homo sapiens killer cell lectin-like receptor subfamily G, member 1 (KLRG1), mRNA [NM_005810]	NM_005810	KLRG1	0.0006
16	A_23_P393777	Homo sapiens prostaglandin D2 receptor (DP) (PTGDR), mRNA [NM_000953]	NM_000953	PTGDR	0.0006
17	A_23_P77223	Homo sapiens mesoderm posterior 1 homolog (mouse) (MESP1), mRNA [NM_018670]	NM_018670	MESP1	0.0007
18	A_23_P67453	Homo sapiens troponin I type 3 (cardiac) (TNNI3), mRNA [NM_000363]	NM_000363	TNNI3	0.0007
19	A_23_P119042	Homo sapiens natural killer cell group 7 sequence (NKG7), mRNA [NM_005601]	NM_005601	NKG7	0.0008
20	A_23_P259292	Homo sapiens C1q and tumor necrosis factor related protein 5 (C1QTNF5), mRNA [NM_015645]	NM_015645	C1QTNF5	0.0008
21	A_32_P15264	UI-H-BW1-amg-g-03-0-UI.s1 NCI_CGAP_Sub7 Homo sapiens cDNA clone IMAGE:3069892 3', mRNA sequence [BF512676]	BF512676	BF512676	0.001
22	A_23_P213620	Homo sapiens protein phosphatase 2 (formerly 2A), regulatory subunit B (PR 52), beta isoform (PPP2R2B), transcript variant 1, mRNA [NM_004576]	NM_004576	PPP2R2B	0.001
23	A_23_P30799	Homo sapiens histone cluster 1, H3f (HIST1H3F), mRNA [NM_021018]	NM_021018	HIST1H3F	0.001
24	A_23_P44663	Alpha-1-antitrypsin-related protein precursor. [Source:Uniprot/SWISSPROT;Acc:P20848] [ENST00000238576]	ENST00000238576	SERPINA2	0.0012
25	A_23_P141555	Homo sapiens T-box 21 (TBX21), mRNA [NM_013351]	NM_013351	TBX21	0.0012
26	A_23_P133445	Homo sapiens granzyme A (granzyme 1, cytotoxic T-lymphocyte-associated serine esterase 3) (GZMA), mRNA [NM_006144]	NM_006144	GZMA	0.0012
27	A_24_P66233	Homo sapiens testis-specific transcript, Y-linked 14 (TTTY14) on chromosome Y [NR_001543]	NR_001543	TTTY14	0.0013
28	A_24_P931443	Homo sapiens G protein-coupled receptor 68 (GPR68), mRNA [NM_003485]	NM_003485	GPR68	0.0013
29	A_23_P209700	Homo sapiens neuromedin U receptor 1 (NMUR1), mRNA [NM_006056]	NM_006056	NMUR1	0.0014
30	A_23_P81131	Homo sapiens corin, serine peptidase (CORIN), mRNA [NM_006587]	NM_006587	CORIN	0.0016
31	A_32_P733356	Homo sapiens cDNA: FLJ22714 fis, clone HSI13646. [AK026367]	AK026367	AK026367	0.0019
32	A_32_P214925	Homo sapiens hypothetical protein FLJ40722 (FLJ40722), mRNA [NM_173678]	NM_173678	FLJ40722	0.0019
33	A_32_P94631	Q5WHN7_BACSK (Q5WHN7) ATPase, AAA family, partial (7%) [THC2659561]	THC2659561	THC2659561	0.002
34	A_23_P22232	Homo sapiens killer cell lectin-like receptor subfamily C, member 2 (KLRC2), mRNA [NM_002260]	NM_002260	KLRC2	0.0023
35	A_24_P101128	Homo sapiens Dmx-like 1 (DMXL1), mRNA [NM_005509]	NM_005509	DMXL1	0.0023
36	A_32_P40493	Homo sapiens glucuronidase, beta-like 2 (GUSBL2), mRNA [NM_206908]	NM_206908	GUSBL2	0.0025
37	A_24_P17052	Homo sapiens PRO1966 mRNA, complete cds. [AF116677]	AF116677	AF116677	0.0025
38	A_32_P330691	Homo sapiens cervical cancer suppressor gene 5 mRNA, complete cds. [AF390550]	AF390550	AF390550	0.0026
39	A_23_P74330	Homo sapiens hypothetical protein MGC4473, mRNA (cDNA clone IMAGE:5022448). [BC068047]	BC068047	MGC4473	0.0026
40	A_24_P924316	Unknown	THC2657597	THC2657597	0.0026
41	A_23_P201747	Protein-arginine deiminase type-2 (EC 3.5.3.15) (Protein-arginine deiminase type II) (Peptidylarginine deiminase II) (PAD-H19). [Source:Uniprot/SWISSPROT;Acc:Q9Y2J8] [ENST00000375486]	ENST00000375486	PADI2	0.0026
42	A_32_P202703	Homo sapiens mRNA; cDNA DKFZp667B1610 (from clone DKFZp667B1610). [AL713796]	AL713796	LOC389831	0.0027
43	A_24_P408740	Homo sapiens hypothetical protein MGC61571 (MGC61571), mRNA [NM_182523]	NM_182523	MGC61571	0.0027
44	A_24_P187970	Homo sapiens peptidyl arginine deiminase, type II (PADI2), mRNA [NM_007365]	NM_007365	PADI2	0.0027
45	A_23_P145024	Homo sapiens adrenergic, beta-2-, receptor, surface (ADRB2), mRNA [NM_000024]	NM_000024	ADRB2	0.0027
46	A_23_P66180	Homo sapiens calcium channel, voltage-dependent, gamma subunit 3 (CACNG3), mRNA [NM_006539]	NM_006539	CACNG3	0.0028
47	A_32_P358887	Homo sapiens solute carrier family 4, sodium bicarbonate cotransporter, member 4 (SLC4A4), mRNA [NM_003759]	NM_003759	SLC4A4	0.003
48	A_32_P122595	ALU6_HUMAN (P39193) Alu subfamily SP sequence contamination warning entry, partial (13%) [THC2702250]	THC2702250	THC2702250	0.0031
49	A_23_P365267	Homo sapiens mRNA for FLJ00133 protein. [AK074062]	AK074062	SNED1	0.0032
50	A_32_P35047	Homo sapiens cDNA clone IMAGE:6160413. [BC040060]	BC040060	LOC387895	0.0032
51	A_23_P209954	Homo sapiens granulysin (GNLY), transcript variant NKG5, mRNA [NM_006433]	NM_006433	GNLY	0.0033
52	A_24_P915196	C9orf91 protein (Fragment). [Source:Uniprot/SPTREMBL;Acc:Q6P5Z7] [ENST00000374049]	ENST00000374049	ENST00000374049	0.0034
53	A_23_P127385	Homo sapiens myosin binding protein C, cardiac (MYBPC3), mRNA [NM_000256]	NM_000256	MYBPC3	0.0035
54	A_24_P127192	PREDICTED: Homo sapiens similar to C-terminal binding protein 2 isoform 2 (LOC646936), mRNA [XR_019420]	XR_019420	LOC646936	0.0035
55	A_24_P800734	Homo sapiens cDNA FLJ14122 fis, clone MAMMA1002033. [AK024184]	AK024184	AK024184	0.0036
56	A_24_P746314	Q3RFB1_XYLFA (Q3RFB1) Aminotransferase, class I and II, partial (4%) [THC2633920]	THC2633920	THC2633920	0.0037
57	A_23_P149946	Homo sapiens protocadherin 21 (PCDH21), mRNA [NM_033100]	NM_033100	PCDH21	0.0038
58	A_24_P353638	Homo sapiens SLAM family member 7 (SLAMF7), mRNA [NM_021181]	NM_021181	SLAMF7	0.0038
59	A_23_P122906	Homo sapiens autism susceptibility candidate 2 (AUTS2), mRNA [NM_015570]	NM_015570	AUTS2	0.0039
60	A_23_P105461	Homo sapiens chemokine-like receptor 1 (CMKLR1), mRNA [NM_004072]	NM_004072	CMKLR1	0.0039
61	A_24_P96505	Homo sapiens GDNF family receptor alpha 2 (GFRA2), mRNA [NM_001495]	NM_001495	GFRA2	0.0039
62	A_32_P77571	Homo sapiens cDNA: FLJ20931 fis, clone ADSE01282. [AK024584]	AK024584	AK024584	0.004
63	A_24_P923142	Homo sapiens cDNA FLJ40837 fis, clone TRACH2013495. [AK098156]	AK098156	ZC3HAV1L	0.0041
64	A_23_P369815	Homo sapiens Fas ligand (TNF superfamily, member 6) (FASLG), mRNA [NM_000639]	NM_000639	FASLG	0.0041
65	A_23_P117602	Homo sapiens granzyme B (granzyme 2, cytotoxic T-lymphocyte-associated serine esterase 1) (GZMB), mRNA [NM_004131]	NM_004131	GZMB	0.0041
66	A_23_P141706	Homo sapiens transcription elongation factor B polypeptide 3B (elongin A2) (TCEB3B), mRNA [NM_016427]	NM_016427	TCEB3B	0.0041
67	A_23_P82979	Homo sapiens laminin, gamma 3 (LAMC3), mRNA [NM_006059]	NM_006059	LAMC3	0.0043
68	A_32_P46404	Homo sapiens cDNA FLJ35149 fis, clone PLACE6010485. [AK092468]	AK092468	AK092468	0.0043
69	A_23_P41528	Homo sapiens fibroblast growth factor binding protein 2 (FGFBP2), mRNA [NM_031950]	NM_031950	FGFBP2	0.0044
70	A_23_P170713	Unknown	A_23_P170713	A_23_P170713	0.0044
71	A_32_P165096	Unknown	THC2688261	THC2688261	0.0045
72	A_23_P63026	Homo sapiens lectin, galactoside-binding, soluble, 8 (galectin 8) (LGALS8), transcript variant 1, mRNA [NM_006499]	NM_006499	LGALS8	0.0045
73	A_23_P49677	Homo sapiens unc-45 homolog B (C. elegans) (UNC45B), transcript variant 1, mRNA [NM_173167]	NM_173167	UNC45B	0.0045
74	A_24_P910381	Unknown	A_24_P910381	A_24_P910381	0.0046
75	A_23_P212482	Homo sapiens solute carrier family 9 (sodium/hydrogen exchanger), member 9 (SLC9A9), mRNA [NM_173653]	NM_173653	SLC9A9	0.0047
76	A_23_P58960	Homo sapiens 1-acylglycerol-3-phosphate O-acyltransferase 4 (lysophosphatidic acid acyltransferase, delta) (AGPAT4), mRNA [NM_020133]	NM_020133	AGPAT4	0.0048
77	A_23_P113161	Homo sapiens chromosome 1 open reading frame 21 (C1orf21), mRNA [NM_030806]	NM_030806	C1orf21	0.0049
78	A_24_P374427	Homo sapiens zinc finger, DHHC-type containing 21 (ZDHHC21), mRNA [NM_178566]	NM_178566	ZDHHC21	0.0049
79	A_32_P141768	Homo sapiens 1-acylglycerol-3-phosphate O-acyltransferase 4 (lysophosphatidic acid acyltransferase, delta) (AGPAT4), mRNA [NM_020133]	NM_020133	AGPAT4	0.0049
80	A_32_P154321	AW804939 QV4-UM0094-060400-159-g07 UM0094 Homo sapiens cDNA, mRNA sequence [AW804939]	AW804939	AW804939	0.0049
