# Supplementary material for: Differential Effect of Active Smoking on Gene Expression in Male and Female Smokers
Source: J Carcinog Mutagen. Author manuscript; Available in PMC 2015 Jan 22. (PMC4303254; doi:10.4172/2157-2518.1000198)
Supplement: SI Table 6 [file NIHMS653150-supplement-SI_Table_6.xlsx]

## Sheet: Sheet1
Hierarchical clustering of smoking correlated genes in male (A) and female (B) smokers
A	B
Unique id	Unique id
A_23_P63343	A_23_P398460
A_23_P358709	A_23_P50974
A_23_P344400	A_24_P187970
A_23_P162314	A_23_P365267
A_24_P83899	A_23_P108280
A_23_P15478	A_23_P50710
A_32_P164593	A_24_P380061
A_23_P431305	A_23_P6943
A_23_P212696	A_23_P54340
A_23_P213102	A_24_P257022
A_23_P79323	A_23_P353524
A_23_P113204	A_24_P933688
A_23_P34804	A_23_P142335
A_23_P154037	A_23_P6822
A_23_P214897	A_23_P138294
A_23_P117662	A_23_P82979
A_24_P32473	A_23_P60599
A_23_P110022	A_32_P169455
A_23_P90357	A_23_P500936
A_23_P205666	A_23_P5300
A_23_P159893	A_23_P210425
A_23_P146134	A_23_P109974
A_23_P93213	A_23_P162314
A_23_P143316	A_24_P83899
A_23_P64721	A_24_P300394
A_23_P91230	A_23_P351148
A_24_P190472	A_23_P363769
A_23_P6943	A_23_P14853
A_23_P165521	A_23_P23834
A_23_P212500	A_23_P325562
A_23_P106922	A_24_P85574
A_23_P6771	A_23_P82065
A_23_P412389	A_24_P62505
A_23_P127054	A_23_P73114
A_24_P96505	A_23_P121596
A_23_P84084	A_24_P319923
A_24_P309912	A_23_P113701
A_23_P408955	A_23_P42975
A_23_P1505	A_32_P140139
A_23_P16384	A_23_P54488
A_23_P311818	A_23_P416581
A_24_P13285	A_23_P215913
A_23_P56163	A_23_P116264
A_23_P156505	A_32_P25397
A_23_P14667	A_24_P79300
A_23_P256033	A_23_P30755
A_24_P933688	A_23_P102731
	A_23_P77731
	A_23_P3946
	A_24_P173823
	A_24_P79403
	A_24_P353638
	A_24_P935652
	A_23_P51105
	A_23_P213562
	A_23_P107612
	A_23_P69179
	A_23_P90357
	A_23_P385851
	A_23_P8913
	A_32_P231391
	A_23_P106024
	A_23_P371266
	A_23_P62999
	A_23_P8196
	A_23_P422026
	A_32_P358887
	A_23_P119042
	A_23_P50678
	A_24_P129632
	A_24_P367227
	A_24_P911928
	A_23_P365834
	A_23_P64898
	A_23_P43157
	A_23_P393777
	A_32_P141768
	A_23_P93524
	A_23_P160618
	A_23_P213620
	A_23_P346900
	A_32_P158966
	A_23_P254507
	A_23_P108042
	A_23_P138541
	A_24_P240166
	A_32_P104746
	A_23_P302914
	A_23_P113161
	A_23_P369815
	A_24_P54220
	A_23_P122906
	A_23_P141555
	A_23_P152838
	A_23_P255952
	A_24_P261760
	A_24_P931443
	A_24_P97374
	A_23_P133445
	A_23_P146554
	A_23_P209954
	A_23_P121533
	A_23_P209700
	A_24_P937405
	A_23_P206280
	A_23_P206284
	A_23_P58960
	A_23_P99275
	A_23_P153651
	A_23_P254654
