# Supplementary material for: Differential Effect of Active Smoking on Gene Expression in Male and Female Smokers
Source: J Carcinog Mutagen. Author manuscript; Available in PMC 2015 Jan 22. (PMC4303254; doi:10.4172/2157-2518.1000198)
Supplement: SI Table 8 [file NIHMS653150-supplement-SI_Table_8.xlsx]

## Sheet: Sheet1
a) Oncogenic gene sets significantly enriched in female smokers
NAME	SIZE	NOM p-val	FDR q-val
ALK_DN.V1_DN	92	0	0.221468
KRAS.600_UP.V1_DN	192	0	0.245643
KRAS.KIDNEY_UP.V1_DN	91	0	0.415975
KRAS.LUNG_UP.V1_DN	101	0.0188679	0.348869
BMI1_DN.V1_DN	86	0.0212766	0.476503
KRAS.300_UP.V1_DN	96	0	0.430586
RAPA_EARLY_UP.V1_UP	119	0.0196078	0.545777
PKCA_DN.V1_UP	109	0	0.594355
KRAS.AMP.LUNG_UP.V1_DN	86	0.0545455	0.609013
BCAT.100_UP.V1_UP	34	0.12963	0.65414
BRCA1_DN.V1_DN	78	0	0.299435
CAHOY_ASTROGLIAL	62	0.0178571	0.656162
ATF2_S_UP.V1_UP	127	0.0465116	0.633504
NOTCH_DN.V1_DN	136	0.0851064	0.590605
b) Oncogenic gene sets significantly enriched in male smokers
NAME	SIZE	NOM p-val	FDR q-val
E2F3_UP.V1_UP	125	0	0.574166
KRAS.LUNG_UP.V1_DN	94	0.0181818	0.427245
MTOR_UP.V1_UP	99	0.0192308	0.380602
RB_P107_DN.V1_DN	58	0.0181818	0.443354
SNF5_DN.V1_UP	103	0.0350877	0.385529
KRAS.600.LUNG_UP.V1_DN	181	0	0.292577
PTEN_DN.V1_UP	125	0.0175439	0.279046
NOTCH_DN.V1_DN	136	0.02	0.264699
CTIP_DN.V1_UP	97	0.0408163	0.32245
ATF2_S_UP.V1_UP	127	0.0526316	0.370726
PRC2_SUZ12_UP.V1_DN	118	0.0491803	0.407018
KRAS.PROSTATE_UP.V1_DN	97	0.314733	0.534068
